# Supplementary material for: AtMYB50 regulates root cell elongation by upregulating PECTIN METHYLESTERASE INHIBITOR 8 in Arabidopsis thaliana
Source: PLoS One. 2023 Dec 22;18(12):e0285241. doi: 10.1371/journal.pone.0285241 (PMC10745173; doi:10.1371/journal.pone.0285241)
Supplement: S1 Table — (XLSX) [file pone.0285241.s008.xlsx]

## Sheet: Primer
S1_Table. Primers used in this study
Purpose	Name	Sequence (5'-3')
YFP-UPB1 cloning	UPB1-F	ATGGGTGTAACATTAGAAGGACAAAG
	UPB1-stop-R-Ao-Bam	GGATCCGGAGCGCTTTAAACACAGTTAGTTTCG
MYB50 promoter cloning	MYB50-promo-TAF	TGTGGTAGTGATAATGACAACGATCCT
	MYB50-promo-R	GTTGCAATGCTGTGGAAAAGAACAATG
MYB50 gDNA and cDNA cloning	MYB50-genome-Ftopo	CACCATGAAGAGACATTCTTGTTGTTAC
	MYB50-genome-R	AAGGGTCTGACCACCAAAAGAGAAG
YFP-MYB50 cloning	MYB50-stop-F	ATGAAGAGACATTCTTGTTGTTAC
	MYB50-stop-AoBam-R	GGATCCGGAGCGCTCTAAAGGGTCTGACCACCAA
PMEI8 cDNA cloning	cPMEI8-F	CACCATGAAAAGATCATCCACCGTCAC
	cPMEI8-R	AAGACCATTCATCAGAGACTTAAGCA
YFP-PMEI8 cloning	cPMEI8-YFP-F	ATGAAAAGATCATCCACCGTCAC
	cPMEI8-stop-AoBam-R	GGATCCGGAGCGCTTTAAAGACCATTCATCAGAGA
RT-qPCR	PDF2-F	TAACGTGGCCAAAATGATGC
	PDF2-R	GTTCTCCACAACCGCTTGGT
	UPB1-trance-RT-F	CAACACCAAAACATCAGAAGGTTTAG
	UPB1-trance-RT-R	AACACAGTTAGTTTCGGTCAAAACCT
	MYB50-trance-Q-F	GAGACGGATTTCAACTCCAACATTGC
	MYB50-trance-Q-R	AAGGGTCTGACCACCAAAAGAGAAG
	CYCB1-1F	CCGGAACTGAATCTGCTTAGG
	CYCB1-1R	GCGACTCATTAGACTTGTTGA
	At3g17130-q-F	AGCAGACTGATTCTTGTCAGAAAGG
	At3g17130-q-R	AGACCATTCATCAGAGACTTAAGCA
