# Supplementary material for: AtMYB50 regulates root cell elongation by upregulating PECTIN METHYLESTERASE INHIBITOR 8 in Arabidopsis thaliana
Source: PLoS One. 2023 Dec 22;18(12):e0285241. doi: 10.1371/journal.pone.0285241 (PMC10745173; doi:10.1371/journal.pone.0285241)
Supplement: S2 Table — (XLSX) [file pone.0285241.s009.xlsx]

## Sheet: UP_1h
reference_id	annotation	pXVE::YFP-MYB50_0h_1	pXVE::YFP-MYB50_0h_2	pXVE::YFP-MYB50_est-1h_1	pXVE::YFP-MYB50_est-1h_2	logFC_est-1h vs 0h	FDR_est-1h vs 0h	pXVE::YFP-MYB50_est-3h_1	pXVE::YFP-MYB50_est-3h_2	logFC_est-3h vs 0h	FDR_est-3h vs 0h	pXVE::YFP-MYB50_est-6h_1	pXVE::YFP-MYB50_est-6h_2	logFC_est-6h vs 0h	FDR_est-6h vs 0h
AT1G01140.1	CBL-interacting protein kinase 9	112	178	453	313	1.83018	4.67612e-09	147	107	-0.0535861	1	262	92	0.372437	0.752163
AT1G01140.2	CBL-interacting protein kinase 9	102	168	432	295	1.85748	1.33988e-08	133	101	-0.0673631	1	247	82	0.36539	0.79194
AT1G01140.3	CBL-interacting protein kinase 9	107	169	413	295	1.79279	2.90689e-08	138	93	-0.119253	1	240	86	0.32727	0.835588
AT1G01470.1	Late embryogenesis abundant protein	3008	4941	14111	11063	2.12044	3.71254e-18	9648	8543	1.33643	6.85619e-07	5735	2555	0.167445	0.967237
AT1G02230.1	NAC domain containing protein 4	8	9	74	44	3.16985	3.56142e-13	5	7	-0.372236	1	6	6	-0.344376	1
AT1G05340.1	unknown protein	269	394	892	791	1.81336	3.28395e-08	767	807	1.38224	0.000160014	1178	361	1.26895	0.00058092
AT1G05560.1	UDP-glucosyltransferase 75B1	223	134	564	301	1.62377	2.58119e-06	843	514	2.02127	4.7096e-09	913	449	2.00631	2.52213e-09
AT1G09070.1	soybean gene regulated by cold-2	1304	1793	7687	5649	2.54332	4.52567e-33	2675	2420	0.850987	0.00115573	2781	1260	0.484833	0.16797
AT1G09350.1	galactinol synthase 3	36	71	114	160	1.89482	6.92634e-05	68	64	0.446073	0.832245	67	54	0.365867	0.924588
AT1G09950.1	RESPONSE TO ABA AND SALT 1	8	16	41	41	2.21821	2.54725e-05	7	7	-0.635986	0.885373	16	9	0.202939	1
AT1G10090.1	Early-responsive to dehydration stress protein (ERD4)	1067	1360	2263	1723	1.15379	2.93044e-09	1205	1232	0.13469	0.947537	1101	901	-0.0961372	1
AT1G10340.1	Ankyrin repeat family protein	48	79	143	135	1.59909	2.58925e-05	41	33	-0.641096	0.501098	30	13	-1.42461	0.00508159
AT1G10340.2	Ankyrin repeat family protein	45	69	139	130	1.70229	4.60902e-06	40	32	-0.527886	0.670843	30	12	-1.30919	0.0118097
AT1G11260.1	sugar transporter 1	1967	2474	4000	3335	1.1773	1.08602e-08	2310	2847	0.343661	0.458054	3820	2499	0.658003	0.00954268
AT1G11960.1	ERD (early-responsive to dehydration stress) family protein	228	367	1323	1006	2.41499	7.75855e-29	236	252	-0.147862	0.976343	361	176	-0.0240664	1
AT1G14540.1	Peroxidase superfamily protein	174	129	280	282	1.34521	0.000155327	235	224	0.703559	0.21747	408	415	1.62942	1.4953e-06
AT1G14780.1	MAC/Perforin domain-containing protein	120	246	867	740	2.61153	2.71195e-13	190	142	0.00916706	1	103	140	-0.32689	0.896863
AT1G15010.1	unknown protein	11	23	123	91	3.0839	1.12098e-09	23	18	0.406444	0.947778	11	25	0.336319	0.981137
AT1G16850.1	unknown protein	158	235	632	479	1.94234	3.83148e-08	863	403	1.82338	1.08008e-06	341	150	0.425014	0.711535
AT1G17990.1	FMN-linked oxidoreductases superfamily protein	78	91	214	156	1.54854	1.9504e-10	70	76	-0.0867023	1	146	89	0.613401	0.114187
AT1G17990.2	FMN-linked oxidoreductases superfamily protein	70	83	204	149	1.62471	8.87711e-11	66	71	-0.0346371	1	140	80	0.656274	0.0990065
AT1G18020.1	FMN-linked oxidoreductases superfamily protein	78	90	210	156	1.54353	4.00826e-10	69	74	-0.108359	1	145	87	0.60163	0.131908
AT1G18200.1	RAB GTPase homolog A6B	154	168	325	227	1.19031	1.21261e-07	177	170	0.229704	0.819697	197	102	0.0134935	1
AT1G18210.1	Calcium-binding EF-hand family protein	1555	1619	3790	2621	1.42673	1.51628e-15	1823	1720	0.277484	0.562658	2247	1206	0.232964	0.686545
AT1G18210.2	Calcium-binding EF-hand family protein	1298	1324	3148	2186	1.43664	1.41826e-15	1518	1420	0.282027	0.554852	1880	1012	0.252519	0.629008
AT1G19380.1	Protein of unknown function (DUF1195)	40	100	320	137	2.07947	4.16385e-05	82	33	-0.127636	1	110	52	0.345867	0.948821
AT1G20440.1	cold-regulated 47	23751	28704	54619	41008	1.30085	7.34888e-08	47899	37678	0.832745	0.00453706	45510	19545	0.396094	0.423036
AT1G20450.1	Dehydrin family protein	7361	10092	29630	22873	2.03469	1.95779e-11	18018	11949	0.913245	0.0247192	15504	5437	0.327714	0.788204
AT1G20450.2	Dehydrin family protein	6978	9505	27999	21625	2.03558	2.13209e-11	17069	11319	0.91731	0.0243926	14768	5150	0.336904	0.772408
AT1G21460.1	Nodulin MtN3 family protein	6	3	28	37	3.29715	5.68048e-05	2	4	-0.459078	1	11	1	0.461707	1
AT1G21790.1	TRAM, LAG1 and CLN8 (TLC) lipid-sensing domain containing protein	106	113	265	255	1.70569	1.38245e-10	214	206	1.05971	0.00100978	125	92	0.140578	1
AT1G22570.1	Major facilitator superfamily protein	88	81	192	105	1.19001	8.96957e-05	71	59	-0.261169	0.879406	72	37	-0.511597	0.410291
AT1G22810.1	Integrase-type DNA-binding superfamily protein	6	11	59	30	2.75428	4.42396e-08	27	16	1.45412	0.078863	36	16	1.72224	0.0104145
AT1G22830.2	Tetratricopeptide repeat (TPR)-like superfamily protein	123	105	231	132	1.05001	0.000173254	121	133	0.269286	0.8109	142	81	0.0896762	1
AT1G25400.1	unknown protein	109	167	343	159	1.23406	7.25827e-06	182	146	0.383373	0.58252	243	183	0.798014	0.0161265
AT1G25400.2	unknown protein	107	163	333	156	1.22928	6.71712e-06	178	144	0.388074	0.571996	241	180	0.811169	0.012743
AT1G30360.1	Early-responsive to dehydration stress protein (ERD4)	8651	10546	16618	14680	1.16758	1.43842e-08	10883	11651	0.357891	0.413188	10766	7448	0.0803504	1
AT1G30730.1	FAD-binding Berberine family protein	299	489	731	482	1.04704	4.14983e-05	413	313	0.0217084	1	520	262	0.11567	1
AT1G30820.1	CTP synthase family protein	1482	2469	3640	2322	1.0165	0.000298086	1733	1641	-0.0852723	1	3811	1567	0.541537	0.180503
AT1G33612.1	Leucine-rich repeat (LRR) family protein	41	44	114	74	1.54509	6.60259e-07	62	50	0.519197	0.49066	72	49	0.653806	0.233078
AT1G33790.1	jacalin lectin family protein	147	117	285	171	1.16998	1.10075e-05	147	152	0.289957	0.762759	257	135	0.676583	0.0533103
AT1G33790.2	jacalin lectin family protein	206	191	408	241	1.09411	3.82754e-07	209	209	0.190165	0.874236	334	193	0.531169	0.0871361
AT1G43160.1	related to AP2 6	189	253	889	768	2.36587	2.07428e-17	606	478	1.42449	5.34507e-06	439	160	0.516124	0.378734
AT1G46768.1	related to AP2 1	108	168	245	200	1.13855	0.000288447	182	184	0.542298	0.333967	151	63	-0.25551	0.883593
AT1G48100.1	Pectin lyase-like superfamily protein	19	23	94	100	2.67069	2.13209e-11	58	54	1.53425	0.00395366	26	15	0.102685	1
AT1G51090.1	Heavy metal transport/detoxification superfamily protein	5	15	187	214	4.81392	8.43823e-25	35	33	1.89023	0.00426257	14	14	0.663238	0.779293
AT1G53210.1	sodium/calcium exchanger family protein / calcium-binding EF hand family protein	4585	5506	8865	8447	1.25289	1.94107e-08	4862	5311	0.137531	0.970212	5383	3867	0.0355047	1
AT1G53840.1	pectin methylesterase 1	1508	1759	2805	2344	1.1058	5.68832e-08	1451	1514	-0.0155399	1	1936	1047	-0.0130513	1
AT1G56660.1	unknown protein	347	843	2485	2226	2.48283	4.56356e-06	600	406	-0.0817731	1	1268	244	0.371941	0.942307
AT1G57560.1	myb domain protein 50	208	303	1200	1661	3.02804	1.44569e-13	5661	12068	5.25026	1.63047e-33	17561	9663	5.86483	5.06716e-40
AT1G58340.1	MATE efflux family protein	444	475	825	812	1.30303	8.3831e-07	338	444	-0.112861	1	682	342	0.261067	0.826321
AT1G61750.1	Receptor-like protein kinase-related family protein	16	17	57	38	1.92123	5.02409e-06	18	19	0.285919	0.985156	16	14	0.0158751	1
AT1G62320.1	ERD (early-responsive to dehydration stress) family protein	204	253	686	548	1.87356	2.70479e-19	269	211	0.197761	0.877104	275	168	0.0949084	1
AT1G62975.1	basic helix-loop-helix (bHLH) DNA-binding superfamily protein	307	471	1848	1317	2.45941	1.26376e-26	1608	1494	2.13195	1.12675e-19	1341	1320	1.99191	2.70854e-17
AT1G63030.1	Integrase-type DNA-binding superfamily protein	0	1	14	10	4.64669	4.91128e-05	0	0	-2.27161	1	0	0	-2.26393	1
AT1G63030.2	Integrase-type DNA-binding superfamily protein	0	1	13	9	4.52027	0.000125089	0	0	-2.2716	1	0	0	-2.26393	1
AT1G65510.1	unknown protein	122	225	359	289	1.36113	0.000203544	157	178	0.0933848	1	201	67	-0.283964	0.898911
AT1G65845.1	unknown protein	812	1017	1494	1208	1.00926	1.20557e-06	1069	1165	0.4163	0.260515	668	355	-0.716372	0.00319338
AT1G66230.1	myb domain protein 20	103	121	238	122	1.06054	0.000421286	126	130	0.316854	0.742797	170	75	0.235557	0.918396
AT1G66500.1	Pre-mRNA cleavage complex II	107	120	296	149	1.34286	1.1406e-07	149	115	0.340698	0.66734	163	101	0.355776	0.623686
AT1G68500.1	unknown protein	120	101	353	295	1.98245	6.12008e-16	210	211	1.04198	0.0006311	269	147	1.02473	0.000622889
AT1G69580.1	Homeodomain-like superfamily protein	366	371	658	505	1.08407	9.51934e-07	355	302	-0.0473928	1	483	245	0.0898645	1
AT1G69580.2	Homeodomain-like superfamily protein	331	338	581	470	1.08599	5.12e-06	326	279	-0.0263981	1	457	222	0.123833	1
AT1G70790.1	Calcium-dependent lipid-binding (CaLB domain) family protein	134	148	234	188	1.01187	8.16452e-05	179	188	0.502066	0.249575	225	126	0.442268	0.344899
AT1G70800.1	Calcium-dependent lipid-binding (CaLB domain) family protein	103	181	1013	599	2.91069	1.93841e-41	244	202	0.789214	0.00955458	176	104	0.128438	1
AT1G73210.1	Protein of unknown function (DUF789)	124	185	344	273	1.44108	3.22153e-09	197	179	0.416381	0.464303	204	167	0.44358	0.354523
AT1G73210.2	Protein of unknown function (DUF789)	123	190	346	277	1.4397	9.86646e-09	203	176	0.410848	0.496138	204	167	0.426983	0.422894
AT1G74710.1	ADC synthase superfamily protein	121	134	333	232	1.56055	1.08926e-12	134	112	0.0708338	1	124	73	-0.237418	0.847634
AT1G74710.2	ADC synthase superfamily protein	109	123	296	201	1.50908	2.50552e-10	121	91	-0.006637	1	111	64	-0.272998	0.819786
AT1G76600.1	unknown protein	77	151	315	170	1.48738	6.84749e-08	219	223	1.09659	0.000533575	347	290	1.67688	5.51567e-10
AT1G76650.1	calmodulin-like 38	18	36	181	88	2.69118	1.44954e-10	48	25	0.571818	0.714727	32	32	0.440252	0.848884
AT1G76650.2	calmodulin-like 38	13	27	157	75	2.90546	7.58762e-12	38	22	0.718691	0.607179	25	27	0.572651	0.7401
AT1G76650.3	calmodulin-like 38	17	35	177	86	2.71344	3.91063e-10	46	22	0.525031	0.781018	32	31	0.470838	0.847186
AT1G78070.1	Transducin/WD40 repeat-like superfamily protein	787	849	1530	1087	1.09597	4.71904e-07	874	1109	0.397819	0.356258	928	445	-0.153055	0.945612
AT1G78230.1	Outer arm dynein light chain 1 protein	103	87	521	362	2.61979	2.14597e-14	168	168	0.932762	0.0739156	260	71	0.831492	0.128283
AT1G79245.1	pseudogene	5873	4651	13570	7188	1.33414	3.57085e-06	7016	5674	0.37462	0.628367	8211	3266	0.178456	0.97379
AT1G80450.1	VQ motif-containing protein	84	119	258	221	1.69267	1.60747e-07	184	106	0.646265	0.293113	145	110	0.498808	0.506124
AT2G02680.1	Cysteine/Histidine-rich C1 domain family protein	259	195	607	276	1.29265	0.000172815	197	114	-0.440526	0.626565	231	126	-0.244193	0.932272
AT2G05580.1	Glycine-rich protein family	5	11	36	32	2.50595	3.95559e-06	13	19	1.11803	0.384799	11	7	0.315644	1
AT2G16660.1	Major facilitator superfamily protein	538	363	834	732	1.22751	1.5868e-05	380	344	-0.216881	0.898659	543	361	0.126384	1
AT2G16900.1	Arabidopsis phospholipase-like protein (PEARLI 4) family	404	395	828	534	1.16775	3.33924e-10	710	718	0.954354	2.49162e-06	577	455	0.530932	0.0361292
AT2G16900.2	Arabidopsis phospholipase-like protein (PEARLI 4) family	350	350	775	478	1.23289	6.6202e-12	666	665	1.0449	5.20848e-08	542	407	0.59513	0.00997966
AT2G16900.3	Arabidopsis phospholipase-like protein (PEARLI 4) family	375	362	818	505	1.23559	7.11057e-12	700	688	1.02956	1.01197e-07	564	421	0.572416	0.0158283
AT2G17660.1	RPM1-interacting protein 4 (RIN4) family protein	3	5	45	28	3.5464	2.40011e-09	8	3	0.570661	1	14	4	1.26391	0.47752
AT2G17840.1	Senescence/dehydration-associated protein-related	2129	2735	8676	8779	2.33111	4.03236e-25	2805	2955	0.373242	0.501098	2369	1583	-0.146065	0.98553
AT2G18690.1	unknown protein	120	262	504	386	1.67841	4.13222e-09	308	265	0.734986	0.089099	307	168	0.462438	0.468118
AT2G18690.2	unknown protein	107	228	452	347	1.71049	1.87361e-09	278	231	0.751875	0.0777872	279	153	0.513913	0.36698
AT2G18700.1	trehalose phosphatase/synthase 11	672	1194	1905	1519	1.3383	3.41778e-06	933	1120	0.282688	0.805331	1366	569	0.155162	0.991347
AT2G21500.1	RING/U-box superfamily protein	196	257	535	458	1.58466	2.12554e-13	223	241	0.163491	0.934185	200	133	-0.292253	0.703631
AT2G21500.2	RING/U-box superfamily protein	195	247	507	433	1.53878	8.53372e-13	213	223	0.107803	1	194	133	-0.281243	0.73051
AT2G22860.1	phytosulfokine 2 precursor	33	74	388	252	3.00618	1.27753e-16	67	51	0.2868	0.932189	164	55	1.1236	0.0259295
AT2G23120.1	Late embryogenesis abundant protein, group 6	2921	4731	15776	14342	2.45867	4.02793e-12	8539	7747	1.23113	0.00479107	6807	1944	0.241693	0.958973
AT2G25460.1	unknown protein	72	85	167	110	1.22574	0.000148017	135	87	0.623999	0.250974	143	81	0.64249	0.187586
AT2G27080.1	Late embryogenesis abundant (LEA) hydroxyproline-rich glycoprotein family	213	260	595	331	1.35517	1.25634e-09	236	172	-0.0867245	1	236	192	0.028075	1
AT2G27080.2	Late embryogenesis abundant (LEA) hydroxyproline-rich glycoprotein family	206	253	583	323	1.36669	9.53473e-10	228	171	-0.0753566	1	228	192	0.0483624	1
AT2G28305.1	Putative lysine decarboxylase family protein	90	58	299	181	2.06743	3.3326e-06	131	101	0.747668	0.41607	189	48	0.690952	0.48658
AT2G30500.1	Kinase interacting (KIP1-like) family protein	848	908	1465	1143	1.00333	3.71061e-07	868	975	0.189914	0.833915	1019	585	-0.00722676	1
AT2G30500.2	Kinase interacting (KIP1-like) family protein	852	911	1466	1147	1.00076	4.49203e-07	869	978	0.187229	0.837014	1022	587	-0.00850067	1
AT2G34510.1	Protein of unknown function, DUF642	73	174	282	271	1.65857	6.54299e-06	100	88	-0.240084	0.964658	137	84	0.00583694	1
AT2G35290.1	unknown protein	14	17	46	37	1.8338	6.14139e-05	19	16	0.297599	1	26	13	0.460953	0.884573
AT2G38240.1	2-oxoglutarate (2OG) and Fe(II)-dependent oxygenase superfamily protein	1	14	139	177	4.92567	3.07734e-11	27	43	2.36584	0.014149	19	38	2.22103	0.0223484
AT2G40750.1	WRKY DNA-binding protein 54	19	12	81	45	2.39206	1.81278e-08	16	12	-0.0317615	1	11	5	-0.818873	0.555325
AT2G43820.1	UDP-glucosyltransferase 74F2	809	681	1859	1484	1.59148	4.12097e-12	1236	1023	0.708981	0.0244681	1263	641	0.447295	0.300585
AT2G44340.1	VQ motif-containing protein	11	11	53	35	2.38911	9.15399e-07	17	12	0.515725	0.88767	16	19	0.835761	0.517114
AT2G45820.1	Remorin family protein	2642	3593	8887	7711	1.87734	1.70691e-16	3998	4209	0.528723	0.179299	3361	1542	-0.244773	0.806195
AT3G03990.1	alpha/beta-Hydrolases superfamily protein	811	1061	2471	2534	1.90832	2.49579e-15	1689	2079	1.13901	3.45683e-05	2116	1232	0.972601	0.000610151
AT3G04010.1	O-Glycosyl hydrolases family 17 protein	537	787	1201	918	1.12209	1.02669e-08	681	699	0.19469	0.831155	891	510	0.219406	0.777823
AT3G04030.1	Homeodomain-like superfamily protein	71	79	143	111	1.18541	0.000791554	80	80	0.215486	0.964658	172	70	0.782617	0.0891038
AT3G04030.3	Homeodomain-like superfamily protein	75	79	148	112	1.17607	0.000784712	88	78	0.228876	0.946912	178	74	0.803125	0.0701027
AT3G04070.1	NAC domain containing protein 47	94	273	522	265	1.50776	0.000102236	236	205	0.427827	0.714245	189	144	0.0637544	1
AT3G04070.2	NAC domain containing protein 47	83	232	468	235	1.56145	2.54725e-05	205	180	0.449729	0.678024	170	120	0.0716612	1
AT3G04640.3	glycine-rich protein	122	194	278	209	1.06192	0.000163424	235	202	0.603623	0.150318	239	118	0.3013	0.76837
AT3G09400.1	pol-like 3	4	8	25	21	2.3357	0.000166757	13	16	1.38177	0.209481	14	8	1.00256	0.542583
AT3G09400.2	pol-like 3	4	8	24	21	2.30689	0.000235167	13	15	1.33165	0.25092	13	8	0.938798	0.61446
AT3G11260.1	WUSCHEL related homeobox 5	57	95	252	170	1.89576	2.50955e-09	173	132	1.14026	0.00385987	125	47	0.281168	0.933554
AT3G11370.1	Cysteine/Histidine-rich C1 domain family protein	23	33	68	63	1.6725	0.000109484	9	15	-1.08567	0.241966	21	12	-0.61633	0.69888
AT3G11402.1	Cysteine/Histidine-rich C1 domain family protein	9	2	25	24	2.54969	0.000418321	5	7	0.227833	1	9	8	0.75625	0.912474
AT3G14770.1	Nodulin MtN3 family protein	149	240	503	330	1.51811	7.88919e-13	457	398	1.27204	2.06998e-08	594	335	1.39339	1.81595e-10
AT3G14780.1	unknown protein	178	185	333	233	1.05252	2.90444e-05	191	146	0.0129117	1	256	133	0.215124	0.896851
AT3G15210.1	ethylene responsive element binding factor 4	1308	1574	3009	1572	1.04296	2.15736e-07	1582	1322	0.137157	0.944991	2533	1349	0.546961	0.0385626
AT3G16800.1	Protein phosphatase 2C family protein	952	1190	2842	2309	1.71435	9.97442e-15	1713	1520	0.721868	0.0156941	1632	725	0.232518	0.826374
AT3G16800.2	Protein phosphatase 2C family protein	965	1222	2884	2344	1.70648	1.20204e-14	1733	1538	0.709382	0.0185124	1649	737	0.221601	0.846329
AT3G16800.3	Protein phosphatase 2C family protein	909	1142	2710	2203	1.709	8.55014e-15	1630	1435	0.707759	0.0184041	1544	693	0.221552	0.846329
AT3G20500.1	purple acid phosphatase 18	269	428	638	527	1.19844	1.71654e-07	334	357	0.125357	0.980512	362	257	-0.00210951	1
AT3G23400.1	Plastid-lipid associated protein PAP / fibrillin family protein	387	570	1587	1199	1.98353	3.25804e-26	566	488	0.27414	0.634873	515	333	-0.0203102	1
AT3G24520.1	heat shock transcription factor C1	633	614	1361	626	1.01674	0.000364833	688	605	0.167778	0.959978	933	372	0.135057	1
AT3G25597.1	unknown protein	97	122	218	145	1.13852	2.58435e-06	198	170	0.874616	0.00140856	201	131	0.746413	0.00961769
AT3G25730.1	ethylene response DNA binding factor 3	184	256	505	274	1.21232	4.6301e-08	332	312	0.68052	0.020088	275	234	0.393257	0.363867
AT3G27650.1	LOB domain-containing protein 25	98	104	247	267	1.82899	8.08923e-06	160	262	1.18162	0.0231893	205	69	0.50054	0.678809
AT3G44190.1	FAD/NAD(P)-binding oxidoreductase family protein	2997	2512	7211	5633	1.64332	1.86989e-09	4555	2892	0.542765	0.291159	4226	2050	0.272427	0.829007
AT3G45970.1	expansin-like A1	200	345	745	613	1.78188	4.16814e-06	339	222	0.185104	0.996984	486	142	0.264807	0.955244
AT3G47380.1	Plant invertase/pectin methylesterase inhibitor superfamily protein	66	38	133	74	1.35606	0.00067083	112	95	1.09389	0.0172892	113	88	1.09175	0.0125768
AT3G47510.1	unknown protein	102	112	281	164	1.44478	9.06582e-07	172	185	0.859571	0.0262171	256	96	0.798048	0.0419598
AT3G48520.1	cytochrome P450, family 94, subfamily B, polypeptide 3	110	228	629	424	2.07397	2.64935e-16	168	162	0.112143	1	131	76	-0.551479	0.277798
AT3G50260.1	cooperatively regulated by ethylene and jasmonate 1	367	405	1060	922	1.81211	6.77497e-15	715	541	0.824114	0.00629988	1011	490	1.06034	5.60135e-05
AT3G50970.1	dehydrin family protein	2907	5373	14006	10537	2.02383	1.69426e-13	10341	9092	1.37871	5.84051e-06	10282	4241	0.912254	0.00736564
AT3G52450.1	plant U-box 22	426	320	777	559	1.2437	3.03585e-06	491	396	0.353936	0.626565	455	407	0.376589	0.54848
AT3G54020.1	Arabidopsis Inositol phosphorylceramide synthase 1	244	354	1277	986	2.36339	1.30982e-34	307	321	0.203828	0.836935	397	225	0.193785	0.870939
AT3G59220.1	pirin	431	809	1777	1065	1.61346	2.76517e-12	1127	1022	0.940016	0.000665485	749	600	0.317885	0.62614
AT3G59350.1	Protein kinase superfamily protein	644	761	1426	1164	1.32746	2.54865e-10	738	702	0.160571	0.926236	993	469	0.159287	0.944124
AT3G59350.2	Protein kinase superfamily protein	624	738	1391	1130	1.3325	1.55282e-10	722	678	0.164821	0.916795	957	454	0.15372	0.954589
AT3G59350.3	Protein kinase superfamily protein	602	726	1321	1072	1.29422	9.81729e-11	678	639	0.114034	0.976809	877	441	0.100877	1
AT3G60450.1	Phosphoglycerate mutase family protein	1018	1068	2013	1614	1.23493	1.12634e-09	1892	1546	0.840201	0.0003585	2317	1331	0.927569	2.76468e-05
AT3G61060.1	phloem protein 2-A13	525	1468	2163	1926	1.53942	0.000395469	845	1360	0.311314	0.8923	1245	605	0.0363114	1
AT3G61060.2	phloem protein 2-A13	503	1397	2078	1826	1.53897	0.000362309	807	1296	0.311597	0.890917	1184	567	0.023585	1
AT3G61390.1	RING/U-box superfamily protein	113	125	402	320	2.03557	8.21164e-14	186	138	0.567122	0.311979	257	107	0.703545	0.0957584
AT3G61390.2	RING/U-box superfamily protein	149	145	493	396	2.02797	6.2869e-15	230	180	0.596775	0.222338	331	142	0.772778	0.0357556
AT3G62690.1	AtL5	113	172	277	198	1.16431	2.94138e-06	141	145	0.13853	0.976343	223	122	0.410763	0.430881
AT4G01250.1	WRKY family transcription factor	106	147	665	495	2.62957	2.67861e-31	163	121	0.297031	0.749948	172	139	0.47136	0.322023
AT4G02600.1	Seven transmembrane MLO family protein	560	736	1117	929	1.11055	1.30617e-08	543	533	-0.138385	0.945107	492	342	-0.477309	0.110394
AT4G02600.2	Seven transmembrane MLO family protein	546	715	1106	920	1.13565	4.89183e-09	535	526	-0.119335	0.976343	493	334	-0.45345	0.145789
AT4G05050.1	ubiquitin 11	7752	9621	16728	11676	1.13264	9.97329e-10	9885	10103	0.329934	0.405901	13875	7254	0.397661	0.188482
AT4G05050.2	ubiquitin 11	7395	9052	15995	11091	1.14128	8.08824e-10	9535	9734	0.355387	0.338839	13394	6922	0.417682	0.151658
AT4G05050.3	ubiquitin 11	7374	9024	15922	11060	1.14032	9.1868e-10	9495	9704	0.354427	0.34404	13357	6889	0.416702	0.15497
AT4G05050.4	ubiquitin 11	4007	5157	8568	5868	1.07754	7.84613e-09	5015	5249	0.292992	0.51924	7212	3806	0.384531	0.21599
AT4G06746.1	related to AP2 9	23	36	78	74	1.82256	5.41591e-05	26	48	0.456984	0.827169	50	31	0.603159	0.62342
AT4G12000.1	SNARE associated Golgi protein family	96	133	319	289	1.86891	5.7089e-13	184	157	0.704433	0.0847546	159	88	0.242723	0.902776
AT4G13395.1	ROTUNDIFOLIA like 12	7	8	42	21	2.43171	1.86669e-05	7	4	-0.317271	1	5	6	-0.284249	1
AT4G14630.1	germin-like protein 9	46	82	391	531	3.38796	1.53896e-17	172	247	1.84888	4.04811e-05	82	36	0.00183243	1
AT4G15430.1	ERD (early-responsive to dehydration stress) family protein	46	60	129	102	1.55588	1.2798e-05	77	46	0.341911	0.843633	61	42	0.111125	1
AT4G15430.2	ERD (early-responsive to dehydration stress) family protein	46	62	130	104	1.55065	2.12253e-05	82	48	0.395851	0.786402	67	45	0.203911	1
AT4G15450.1	Senescence/dehydration-associated protein-related	132	171	249	203	1.0156	6.52633e-05	182	168	0.335904	0.617443	210	131	0.313997	0.656639
AT4G17090.1	chloroplast beta-amylase	1	30	166	82	3.41479	9.64111e-06	12	12	-0.180943	1	11	8	-0.484789	0.997946
AT4G18070.1	unknown protein	1164	1142	2590	1806	1.34159	2.43443e-13	1229	1097	0.128518	0.953224	1562	868	0.189482	0.835706
AT4G18070.2	unknown protein	1014	964	2152	1472	1.27962	1.29826e-11	1071	981	0.167548	0.87818	1409	755	0.237235	0.709455
AT4G18070.3	unknown protein	1085	1081	2405	1679	1.32665	2.65375e-13	1147	1016	0.114866	0.976343	1460	823	0.192716	0.824812
AT4G18070.4	unknown protein	1102	1100	2450	1705	1.32732	2.16396e-13	1162	1038	0.115631	0.974805	1489	836	0.19475	0.817529
AT4G18280.1	glycine-rich cell wall protein-related	57	121	1516	1163	4.36337	7.02114e-65	644	656	3.00993	4.67377e-32	268	123	1.25732	3.03091e-05
AT4G19200.1	proline-rich family protein	1569	2207	4423	3154	1.43757	1.13932e-13	3353	3170	0.922537	2.77738e-05	2996	1546	0.386875	0.278755
AT4G19960.1	K+ uptake permease 9	122	146	403	286	1.78021	1.27232e-18	147	137	0.208612	0.861823	204	139	0.505403	0.144689
AT4G19960.2	K+ uptake permease 9	133	150	427	297	1.76868	3.96018e-19	154	150	0.22632	0.823821	211	150	0.503054	0.128958
AT4G21570.1	Protein of unknown function (DUF300)	1332	1934	3479	2752	1.38357	4.0882e-11	2304	1825	0.473915	0.192494	2337	1420	0.347562	0.451064
AT4G22758.1	unknown protein	40	55	112	73	1.36993	0.000551785	60	37	0.159069	1	63	28	0.0571321	1
AT4G23550.1	WRKY family transcription factor	265	241	1078	777	2.28685	5.82664e-15	436	266	0.58553	0.32184	330	363	0.659781	0.167905
AT4G24415.1	MIR824a; miRNA	98	44	308	131	1.93316	1.84753e-05	207	145	1.39518	0.00928136	190	84	1.00454	0.115267
AT4G24415.2	MIR824a; miRNA	132	61	373	161	1.77421	5.88584e-05	255	175	1.24093	0.0220006	230	106	0.859885	0.2071
AT4G24960.1	HVA22 homologue D	488	769	2058	2244	2.28444	3.13128e-11	1328	853	0.934797	0.0570382	896	343	0.0652491	1
AT4G24960.2	HVA22 homologue D	424	677	1888	2018	2.3334	8.00591e-12	1219	775	0.997168	0.0331098	803	310	0.103714	1
AT4G24960.3	HVA22 homologue D	419	670	1794	1989	2.30913	2.56019e-11	1152	754	0.947912	0.054426	802	306	0.111539	1
AT4G25170.1	Uncharacterised conserved protein (UCP012943)	609	885	1239	1098	1.11374	9.06582e-07	757	808	0.201854	0.856053	707	389	-0.31425	0.580677
AT4G25170.2	Uncharacterised conserved protein (UCP012943)	572	826	1166	1036	1.12366	9.50547e-07	697	758	0.192166	0.877593	664	355	-0.327482	0.556936
AT4G25433.1	peptidoglycan-binding LysM domain-containing protein	5	4	56	112	4.74774	4.1211e-08	21	12	1.96058	0.258772	27	4	1.77364	0.281008
AT4G25434.1	nudix hydrolase homolog 10	132	138	277	191	1.20232	3.71225e-08	250	236	0.96822	5.49658e-05	257	185	0.862338	0.000488157
AT4G25434.2	nudix hydrolase homolog 10	115	133	260	186	1.26274	7.159e-09	230	228	1.00827	2.59777e-05	242	155	0.820738	0.00149049
AT4G25470.1	C-repeat/DRE binding factor 2	19	26	97	41	1.97358	2.22788e-06	9	11	-1.03372	0.338943	33	27	0.576043	0.6677
AT4G29670.1	atypical CYS HIS rich thioredoxin 2	204	265	650	577	1.84642	8.19659e-18	229	222	0.07227	1	253	165	-0.0168884	1
AT4G29670.2	atypical CYS HIS rich thioredoxin 2	176	237	584	522	1.88215	2.60723e-17	211	197	0.112517	1	238	152	0.0654517	1
AT4G35480.1	RING-H2 finger A3B	83	133	218	164	1.25743	5.02409e-06	107	97	0.0525352	1	152	85	0.273651	0.839197
AT4G35985.1	Senescence/dehydration-associated protein-related	169	202	645	488	2.04055	9.82165e-24	171	138	-0.138301	0.976343	223	128	0.0525352	1
AT4G36010.1	Pathogenesis-related thaumatin superfamily protein	163	200	570	374	1.78862	3.91616e-15	341	230	0.779796	0.0111704	401	218	0.893754	0.00130281
AT4G36010.2	Pathogenesis-related thaumatin superfamily protein	159	195	562	366	1.79902	4.20179e-15	339	226	0.800742	0.00917251	392	215	0.902786	0.00130749
AT4G36040.1	Chaperone DnaJ-domain superfamily protein	856	1466	2269	2109	1.40174	9.51934e-07	1828	2611	1.07793	0.000891113	1376	1079	0.271776	0.835588
AT4G39070.1	B-box zinc finger family protein	575	489	1008	783	1.17252	0.000228257	1060	771	0.892265	0.0180077	1493	565	1.00528	0.00310398
AT4G39780.1	Integrase-type DNA-binding superfamily protein	253	425	620	411	1.03039	1.60209e-05	291	264	-0.148504	0.968538	294	235	-0.172329	0.947652
AT5G01050.1	Laccase/Diphenol oxidase family protein	207	267	421	329	1.09922	4.40279e-06	171	128	-0.535663	0.196529	184	133	-0.420201	0.398188
AT5G01100.1	O-fucosyltransferase family protein	136	118	300	243	1.52233	1.41959e-08	138	106	0.0554646	1	180	98	0.244206	0.903989
AT5G01380.1	Homeodomain-like superfamily protein	18	33	149	81	2.55941	1.71267e-15	56	64	1.36157	0.00136427	52	38	0.975823	0.0588977
AT5G01750.1	Protein of unknown function (DUF567)	1299	1975	3741	3412	1.60551	8.50947e-13	2083	1855	0.404268	0.408854	1827	1125	0.000481573	1
AT5G01750.2	Protein of unknown function (DUF567)	2076	2974	6094	5588	1.68641	1.97862e-14	3383	2989	0.470512	0.25353	2930	1714	0.0184533	1
AT5G05600.1	2-oxoglutarate (2OG) and Fe(II)-dependent oxygenase superfamily protein	590	810	1550	1296	1.48027	6.82639e-11	1639	1225	1.16509	2.87403e-06	1412	1107	1.02707	4.22375e-05
AT5G06300.1	Putative lysine decarboxylase family protein	737	949	2473	1645	1.70438	8.43823e-25	1905	1758	1.24843	2.3692e-12	2352	1481	1.3292	1.37262e-14
AT5G06980.1	unknown protein	33	52	116	94	1.74575	9.53454e-06	48	85	0.776862	0.279756	78	45	0.673035	0.404885
AT5G06980.2	unknown protein	36	52	115	98	1.72087	1.17431e-05	46	80	0.646723	0.457404	79	41	0.575077	0.563667
AT5G06980.3	unknown protein	30	45	100	76	1.66119	0.000204049	37	77	0.733419	0.405296	67	40	0.654342	0.508583
AT5G06980.4	unknown protein	31	46	110	82	1.74453	7.10143e-06	41	73	0.694797	0.391161	72	39	0.66008	0.440985
AT5G07010.1	sulfotransferase 2A	122	170	289	257	1.36531	0.000224733	242	495	1.46619	8.30739e-05	350	229	1.13989	0.00447327
AT5G07860.1	HXXXD-type acyl-transferase family protein	216	225	513	355	1.38795	1.38245e-10	383	280	0.708089	0.0141197	346	210	0.465856	0.214354
AT5G07870.1	HXXXD-type acyl-transferase family protein	494	509	1061	647	1.15999	1.06392e-09	728	560	0.479825	0.105868	569	356	0.017238	1
AT5G07920.1	diacylglycerol kinase1	810	981	1559	1131	1.0135	8.78601e-09	789	837	-0.0133074	1	889	575	-0.145272	0.920324
AT5G08500.1	Transmembrane CLPTM1 family protein	542	647	1625	1544	1.88505	1.23538e-19	574	561	0.0584692	1	527	365	-0.260592	0.739795
AT5G10410.1	ENTH/ANTH/VHS superfamily protein	235	206	414	341	1.20481	2.5072e-07	250	264	0.333605	0.600885	354	239	0.564553	0.092868
AT5G10695.1	unknown protein	134	225	390	342	1.49599	6.75665e-07	181	275	0.484094	0.477119	247	135	0.227815	0.938639
AT5G10695.2	unknown protein	60	133	214	185	1.52196	0.000173185	92	150	0.475038	0.686142	124	69	0.15125	1
AT5G11070.1	unknown protein	67	105	364	297	2.39182	2.07428e-17	49	80	-0.280454	0.891	96	66	0.0735566	1
AT5G12010.1	unknown protein	512	627	1672	948	1.59018	2.61534e-20	1005	865	0.841873	2.95421e-05	1185	713	0.872574	7.42434e-06
AT5G13200.1	GRAM domain family protein	180	311	481	360	1.22039	8.3831e-07	351	328	0.608147	0.0978153	239	126	-0.290359	0.737929
AT5G14730.1	unknown protein	263	263	540	281	1.01039	0.000137489	640	422	1.13145	1.46816e-05	638	457	1.20854	1.46251e-06
AT5G15130.1	WRKY DNA-binding protein 72	221	239	582	426	1.55382	4.41469e-09	245	185	0.0240484	1	193	210	0.0146823	1
AT5G16360.1	NC domain-containing protein-related	318	385	1074	794	1.83872	1.26241e-21	446	491	0.54023	0.0750977	520	255	0.252241	0.724259
AT5G17300.1	Homeodomain-like superfamily protein	109	149	327	159	1.28472	0.000311347	147	166	0.409243	0.690053	206	67	0.155805	1
AT5G17350.1	unknown protein	75	64	297	157	2.07272	2.13209e-11	66	54	-0.0979645	1	69	75	0.23597	0.958834
AT5G17460.1	unknown protein	2365	3380	4930	3964	1.08481	6.42975e-05	4774	4082	0.759378	0.0226319	3794	1578	-0.00611151	1
AT5G17650.1	glycine/proline-rich protein	148	247	351	286	1.14243	8.7167e-06	238	218	0.345612	0.617417	280	173	0.35	0.578407
AT5G17850.1	Sodium/calcium exchanger family protein	85	124	646	690	3.17011	1.73782e-29	125	116	0.337915	0.773712	91	69	-0.216815	0.98324
AT5G19240.1	Glycoprotein membrane precursor GPI-anchored	288	489	696	523	1.09767	0.000366886	435	307	0.0757503	1	645	283	0.365214	0.644641
AT5G22570.1	WRKY DNA-binding protein 38	1	0	10	14	4.70081	0.000882294	1	0	0.0949446	1	0	0	-2.2703	1
AT5G25110.1	CBL-interacting protein kinase 25	192	323	650	471	1.56115	3.39541e-11	256	342	0.354897	0.577186	206	128	-0.469628	0.327705
AT5G25810.1	Integrase-type DNA-binding superfamily protein	1229	1183	2138	1916	1.20044	1.14954e-07	1128	918	-0.122359	0.977886	1076	683	-0.323986	0.562949
AT5G26770.1	unknown protein	134	179	364	283	1.48372	1.55282e-10	192	194	0.431414	0.405901	231	114	0.260593	0.812946
AT5G26770.2	unknown protein	133	174	355	277	1.4773	1.67872e-10	187	185	0.405269	0.455749	221	110	0.229283	0.875931
AT5G26770.3	unknown protein	109	159	327	243	1.52059	1.38245e-10	170	169	0.47077	0.342053	190	96	0.220559	0.908803
AT5G39050.1	HXXXD-type acyl-transferase family protein	111	121	310	188	1.49506	3.66023e-05	474	268	1.79831	3.90776e-07	664	249	2.04292	1.78325e-09
AT5G39580.1	Peroxidase superfamily protein	29	78	150	132	1.87458	7.96895e-06	68	49	0.280978	0.956266	129	71	1.05296	0.0631744
AT5G39580.2	Peroxidase superfamily protein	26	75	140	119	1.83223	4.40271e-05	64	45	0.264401	0.974179	124	65	1.0509	0.0812015
AT5G41590.1	Protein of unknown function (DUF567)	66	102	233	131	1.51115	0.000297106	141	102	0.667581	0.411424	220	65	0.825642	0.175396
AT5G42570.1	B-cell receptor-associated 31-like	942	1078	1754	1378	1.07024	1.21137e-07	1276	1165	0.396673	0.296736	1443	752	0.232505	0.744984
AT5G43520.1	Cysteine/Histidine-rich C1 domain family protein	158	187	550	450	1.97785	1.04885e-15	243	157	0.338536	0.68657	253	144	0.331644	0.691944
AT5G45110.1	NPR1-like protein 3	377	450	957	540	1.24321	2.13209e-11	343	298	-0.241976	0.705657	374	200	-0.403103	0.225599
AT5G45340.1	cytochrome P450, family 707, subfamily A, polypeptide 3	233	204	772	605	2.08015	4.30866e-12	146	71	-0.897199	0.0482433	152	129	-0.472391	0.540707
AT5G45340.2	cytochrome P450, family 707, subfamily A, polypeptide 3	218	192	712	556	2.05281	4.00826e-10	144	64	-0.866078	0.0966237	134	121	-0.512088	0.535499
AT5G45350.1	proline-rich family protein	480	631	1605	1441	1.92117	4.94664e-19	1093	1038	1.06961	1.46816e-05	933	481	0.466102	0.22508
AT5G45350.2	proline-rich family protein	457	594	1555	1390	1.95128	4.21446e-19	1056	1006	1.10165	8.48984e-06	910	453	0.488045	0.191092
AT5G46710.1	PLATZ transcription factor family protein	82	144	251	223	1.53579	9.20329e-07	95	78	-0.245126	0.919902	86	47	-0.620089	0.30027
AT5G47040.1	lon protease 2	1374	1541	2358	2264	1.13579	3.52873e-06	1717	2095	0.509236	0.210818	1957	1070	0.171743	0.943815
AT5G47740.1	Adenine nucleotide alpha hydrolases-like superfamily protein	255	238	693	524	1.72458	1.0568e-12	350	332	0.582723	0.158842	312	125	-0.0946352	1
AT5G47740.2	Adenine nucleotide alpha hydrolases-like superfamily protein	240	225	639	486	1.69651	4.37997e-12	324	307	0.555214	0.208836	291	116	-0.112405	1
AT5G48430.1	Eukaryotic aspartyl protease family protein	825	816	1783	1577	1.48509	0.000322361	1612	958	0.763709	0.25092	992	1441	0.823323	0.14729
AT5G49520.1	WRKY DNA-binding protein 48	44	84	203	77	1.48043	0.000457485	106	92	0.770188	0.269133	110	108	0.979655	0.0611491
AT5G51850.1	unknown protein	14	13	50	31	1.97098	3.58949e-05	19	15	0.450059	0.921493	9	11	-0.269448	1
AT5G52050.1	MATE efflux family protein	7	21	123	61	3.09425	6.19555e-08	13	43	1.13858	0.355093	72	61	2.43738	8.98612e-05
AT5G52310.1	low-temperature-responsive protein 78 (LTI78) / desiccation-responsive protein 29A (RD29A)	3160	5887	14076	10700	1.91185	7.25996e-11	12050	8257	1.31509	6.61145e-05	5382	2351	-0.116179	1
AT5G55090.1	mitogen-activated protein kinase kinase kinase 15	77	83	196	94	1.22248	0.000317632	106	86	0.384294	0.706318	127	121	0.816309	0.047688
AT5G56160.1	Sec14p-like phosphatidylinositol transfer family protein	45	64	129	76	1.30907	9.08345e-05	62	50	0.168458	1	55	26	-0.297784	0.883007
AT5G57880.1	multipolar spindle 1	502	701	1042	975	1.2213	7.52793e-06	676	979	0.592827	0.166916	790	407	0.113732	1
AT5G57887.1	unknown protein	661	924	1370	1287	1.22251	3.52873e-06	879	1237	0.549735	0.208836	979	550	0.0807951	1
AT5G62350.1	Plant invertase/pectin methylesterase inhibitor superfamily protein	1767	3190	6318	5392	1.71617	2.11665e-12	3579	3454	0.651095	0.0743939	2812	2171	0.199815	0.920462
AT5G62360.1	Plant invertase/pectin methylesterase inhibitor superfamily protein	78	105	512	685	3.23712	1.05753e-20	110	123	0.477935	0.667804	107	95	0.33011	0.872143
AT5G62570.1	Calmodulin binding protein-like	342	467	1008	735	1.53929	2.55176e-15	409	441	0.202454	0.831556	615	310	0.312428	0.523708
AT5G62570.2	Calmodulin binding protein-like	325	433	953	693	1.54891	2.11587e-15	394	417	0.227507	0.775376	587	292	0.330299	0.480596
AT5G64750.1	Integrase-type DNA-binding superfamily protein	10	12	97	78	3.40397	7.55718e-19	39	45	2.0443	4.25546e-05	52	40	2.20789	1.6429e-06
AT5G64810.1	WRKY DNA-binding protein 51	7	7	44	29	2.76173	1.91761e-07	22	20	1.68934	0.0261066	19	5	0.879142	0.670568
AT5G64850.1	unknown protein	115	106	359	260	1.89879	5.7089e-13	150	150	0.556179	0.313209	226	92	0.609644	0.187586
AT5G65300.1	unknown protein	79	92	265	130	1.57424	3.03585e-06	120	65	0.237989	0.937252	173	91	0.745369	0.143524
AT5G65470.1	O-fucosyltransferase family protein	652	686	1387	900	1.1758	4.14276e-12	589	589	-0.0640204	1	600	326	-0.412919	0.128283
AT5G65870.1	phytosulfokine 5 precursor	72	106	195	112	1.18352	8.01127e-06	156	152	0.920976	0.00278079	133	77	0.378938	0.572767
AT5G67520.1	adenosine-5'-phosphosulfate (APS) kinase 4	100	94	248	247	1.81115	7.58158e-10	115	132	0.464184	0.565514	106	78	0.0729835	1
AT5G67620.1	unknown protein	167	268	322	497	1.47127	0.000381866	288	357	0.707038	0.329053	351	254	0.650184	0.375581

## Sheet: UP_3h
reference_id	annotation	pXVE::YFP-MYB50_0h_1	pXVE::YFP-MYB50_0h_2	pXVE::YFP-MYB50_est-1h_1	pXVE::YFP-MYB50_est-1h_2	logFC_est-1h vs 0h	FDR_est-1h vs 0h	pXVE::YFP-MYB50_est-3h_1	pXVE::YFP-MYB50_est-3h_2	logFC_est-3h vs 0h	FDR_est-3h vs 0h	pXVE::YFP-MYB50_est-6h_1	pXVE::YFP-MYB50_est-6h_2	logFC_est-6h vs 0h	FDR_est-6h vs 0h
AT1G01470.1	Late embryogenesis abundant protein	3008	4941	14111	11063	2.12044	3.71254e-18	9648	8543	1.33643	6.85619e-07	5735	2555	0.167445	0.967237
AT1G02850.1	beta glucosidase 11	410	437	489	356	0.414751	0.176082	819	836	1.08669	7.26047e-09	1174	687	1.26171	1.84682e-12
AT1G02850.2	beta glucosidase 11	412	443	489	357	0.403691	0.203866	818	836	1.07262	1.20335e-08	1167	674	1.23117	8.90688e-12
AT1G02850.3	beta glucosidase 11	402	428	481	348	0.415502	0.182555	808	825	1.09659	7.18086e-09	1150	661	1.24925	4.92469e-12
AT1G02850.4	beta glucosidase 11	404	429	479	346	0.403002	0.216116	787	793	1.04369	4.54812e-08	1139	647	1.22231	1.89869e-11
AT1G02850.5	beta glucosidase 11	423	450	503	370	0.419702	0.173646	829	858	1.07058	1.43726e-08	1191	689	1.23106	1.03565e-11
AT1G04180.1	YUCCA 9	59	97	104	61	0.485062	0.469074	181	202	1.42796	1.42914e-07	226	161	1.47344	2.50227e-08
AT1G04220.1	3-ketoacyl-CoA synthase 2	889	1034	1317	628	0.37683	0.359304	1993	1715	1.07164	2.78027e-07	1697	986	0.608723	0.0148706
AT1G05340.1	unknown protein	269	394	892	791	1.81336	3.28395e-08	767	807	1.38224	0.000160014	1178	361	1.26895	0.00058092
AT1G05560.1	UDP-glucosyltransferase 75B1	223	134	564	301	1.62377	2.58119e-06	843	514	2.02127	4.7096e-09	913	449	2.00631	2.52213e-09
AT1G08230.2	Transmembrane amino acid transporter family protein	107	143	173	103	0.54273	0.276095	279	292	1.31982	1.64386e-06	326	139	0.995001	0.000932525
AT1G16850.1	unknown protein	158	235	632	479	1.94234	3.83148e-08	863	403	1.82338	1.08008e-06	341	150	0.425014	0.711535
AT1G17147.1	VQ motif-containing protein	289	449	596	362	0.785555	0.000356056	763	725	1.14779	1.13625e-08	671	427	0.726583	0.00132888
AT1G17170.1	glutathione S-transferase TAU 24	1698	1783	2464	1236	0.449183	0.261771	5393	3796	1.51986	6.55719e-12	6510	4223	1.76319	1.44634e-16
AT1G23800.1	aldehyde dehydrogenase 2B7	1103	1590	2174	1442	0.846859	0.000282802	2819	2095	1.0029	1.09102e-05	1509	1097	0.123814	0.991347
AT1G43160.1	related to AP2 6	189	253	889	768	2.36587	2.07428e-17	606	478	1.42449	5.34507e-06	439	160	0.516124	0.378734
AT1G50960.1	gibberellin 2-oxidase 7	0	0	5	6	5.72721	0.0383792	8	13	6.4718	0.000805684	4	0	4.13346	0.659544
AT1G54540.1	Late embryogenesis abundant (LEA) hydroxyproline-rich glycoprotein family	182	185	257	110	0.349135	0.728233	463	337	1.24274	5.86676e-06	336	218	0.732271	0.0302176
AT1G56320.1	unknown protein	236	268	364	166	0.432613	0.365298	563	450	1.13024	2.05623e-06	511	305	0.827169	0.00143864
AT1G57560.1	myb domain protein 50	208	303	1200	1661	3.02804	1.44569e-13	5661	12068	5.25026	1.63047e-33	17561	9663	5.86483	5.06716e-40
AT1G60750.1	NAD(P)-linked oxidoreductase superfamily protein	110	50	174	98	1.11498	0.0273015	322	220	1.84723	5.08841e-06	254	164	1.4913	0.000435163
AT1G62975.1	basic helix-loop-helix (bHLH) DNA-binding superfamily protein	307	471	1848	1317	2.45941	1.26376e-26	1608	1494	2.13195	1.12675e-19	1341	1320	1.99191	2.70854e-17
AT1G64660.1	methionine gamma-lyase	960	1372	1832	1434	0.934325	0.000130155	2545	2941	1.36842	3.25097e-09	2539	1228	0.803749	0.00209601
AT1G64940.1	cytochrome P450, family 87, subfamily A, polypeptide 6	364	351	525	287	0.558588	0.0460444	721	633	1.0374	6.98041e-07	779	583	1.08487	7.50969e-08
AT1G66725.1	MIR163; miRNA	357	339	307	179	-0.133742	1	660	629	1.00461	1.64386e-06	1309	707	1.64426	1.60722e-18
AT1G68500.1	unknown protein	120	101	353	295	1.98245	6.12008e-16	210	211	1.04198	0.0006311	269	147	1.02473	0.000622889
AT1G68620.1	alpha/beta-Hydrolases superfamily protein	332	589	490	224	0.00957252	1	869	1002	1.16575	6.26584e-06	747	487	0.585966	0.0911228
AT1G68850.1	Peroxidase superfamily protein	394	497	648	238	0.321558	0.764248	955	764	1.07622	0.000173737	878	685	0.985077	0.000654922
AT1G76600.1	unknown protein	77	151	315	170	1.48738	6.84749e-08	219	223	1.09659	0.000533575	347	290	1.67688	5.51567e-10
AT1G76680.1	12-oxophytodienoate reductase 1	5680	4895	9237	5064	0.799726	0.00290908	15577	11059	1.44186	1.07893e-09	13881	8960	1.23863	1.4295e-07
AT1G76680.2	12-oxophytodienoate reductase 1	5328	4598	8721	4782	0.808381	0.00267085	14752	10405	1.4509	1.05533e-09	13127	8414	1.24448	1.41986e-07
AT1G77120.1	alcohol dehydrogenase 1	78	61	126	106	1.16271	0.00178865	182	253	1.75478	5.88177e-08	129	96	0.839898	0.0615585
AT1G77450.1	NAC domain containing protein 32	962	728	1672	823	0.904377	0.00157651	1772	1559	1.08206	8.30739e-05	1988	1000	0.908162	0.00149223
AT1G79700.1	Integrase-type DNA-binding superfamily protein	119	157	256	147	0.940585	0.000707828	291	227	1.03647	0.0001188	268	142	0.696429	0.0324658
AT1G79700.2	Integrase-type DNA-binding superfamily protein	129	171	275	160	0.93232	0.000726196	328	253	1.08213	4.04811e-05	308	159	0.76051	0.0121365
AT2G15490.1	UDP-glycosyltransferase 73B4	1768	1326	3128	1676	0.988914	0.000333656	3435	2536	1.0509	0.000171466	4049	2340	1.15066	1.41625e-05
AT2G15490.3	UDP-glycosyltransferase 73B4	1645	1241	2915	1550	0.982887	0.000380463	3204	2343	1.04538	0.000195235	3775	2196	1.15476	1.31637e-05
AT2G16900.2	Arabidopsis phospholipase-like protein (PEARLI 4) family	350	350	775	478	1.23289	6.6202e-12	666	665	1.0449	5.20848e-08	542	407	0.59513	0.00997966
AT2G16900.3	Arabidopsis phospholipase-like protein (PEARLI 4) family	375	362	818	505	1.23559	7.11057e-12	700	688	1.02956	1.01197e-07	564	421	0.572416	0.0158283
AT2G29420.1	glutathione S-transferase tau 7	2208	2115	2730	1605	0.385783	0.252978	4462	3888	1.06434	3.74203e-08	4635	2922	0.935669	1.58718e-06
AT2G29450.1	glutathione S-transferase tau 5	514	636	769	327	0.27794	0.85311	1361	913	1.11116	7.5317e-05	1236	651	0.831675	0.00670292
AT2G29460.1	glutathione S-transferase tau 4	22	46	62	32	0.862394	0.139592	89	87	1.50442	3.66435e-05	169	103	2.14473	2.05377e-11
AT2G29480.1	glutathione S-transferase tau 2	137	112	211	118	0.775775	0.037249	307	264	1.30788	4.19589e-06	458	214	1.52094	1.5623e-08
AT2G32510.1	mitogen-activated protein kinase kinase kinase 17	288	319	549	224	0.687616	0.0578457	682	506	1.09084	0.000108062	823	437	1.16745	1.47168e-05
AT2G41170.1	F-box family protein	123	176	182	73	0.12724	1	442	283	1.41024	6.55329e-06	405	250	1.2764	5.10113e-05
AT2G45970.1	cytochrome P450, family 86, subfamily A, polypeptide 8	404	657	694	271	0.211885	0.97381	1152	900	1.09198	0.000295622	697	547	0.416743	0.482633
AT2G47770.1	TSPO(outer membrane tryptophan-rich sensory protein)-related	31	59	28	21	-0.441063	0.952273	159	102	1.67481	0.000635431	39	12	-0.709822	0.504931
AT3G02480.1	Late embryogenesis abundant protein (LEA) family protein	45	77	116	62	0.938685	0.123712	289	144	1.96409	1.38592e-06	190	101	1.385	0.0020699
AT3G03990.1	alpha/beta-Hydrolases superfamily protein	811	1061	2471	2534	1.90832	2.49579e-15	1689	2079	1.13901	3.45683e-05	2116	1232	0.972601	0.000610151
AT3G14770.1	Nodulin MtN3 family protein	149	240	503	330	1.51811	7.88919e-13	457	398	1.27204	2.06998e-08	594	335	1.39339	1.81595e-10
AT3G15990.1	sulfate transporter 3;4	268	364	340	280	0.420678	0.496534	821	802	1.49155	1.00388e-08	482	194	0.188437	0.94532
AT3G22620.1	Bifunctional inhibitor/lipid-transfer protein/seed storage 2S albumin superfamily protein	2346	2755	2805	1686	0.211852	0.894423	5568	4194	1.06149	3.9247e-06	5591	2758	0.815116	0.000797912
AT3G28210.1	zinc finger (AN1-like) family protein	58	67	123	60	0.926042	0.0115049	173	132	1.40923	1.47147e-06	409	248	2.52676	2.02603e-24
AT3G28290.1	Protein of unknown function (DUF677)	49	123	151	41	0.489205	0.804627	298	252	1.82997	2.58713e-05	378	263	2.08028	4.37936e-07
AT3G28300.1	Protein of unknown function (DUF677)	49	123	151	41	0.489206	0.804627	298	252	1.82997	2.58713e-05	378	263	2.08028	4.37936e-07
AT3G28740.1	Cytochrome P450 superfamily protein	2323	2298	3936	2494	0.872065	1.46687e-05	4435	4760	1.10859	1.90609e-08	6152	3237	1.12766	4.99752e-09
AT3G48450.1	RPM1-interacting protein 4 (RIN4) family protein	140	172	267	108	0.616586	0.124102	364	317	1.25185	1.7204e-06	412	295	1.33833	9.50347e-08
AT3G49570.1	response to low sulfur 3	69	190	170	83	0.368616	0.924645	465	319	1.75762	7.3215e-05	171	181	0.68957	0.382159
AT3G49780.1	phytosulfokine 4 precursor	1200	1732	2044	1764	0.842478	0.000970826	2958	3730	1.32444	1.13625e-08	2723	1764	0.768407	0.00386555
AT3G50400.1	GDSL-like Lipase/Acylhydrolase superfamily protein	291	415	535	217	0.441152	0.434603	961	723	1.38765	5.88177e-08	812	523	1.07105	6.02226e-05
AT3G50970.1	dehydrin family protein	2907	5373	14006	10537	2.02383	1.69426e-13	10341	9092	1.37871	5.84051e-06	10282	4241	0.912254	0.00736564
AT3G51600.1	lipid transfer protein 5	109	80	34	21	-1.39768	0.0285224	149	432	1.72167	0.000635431	1249	622	3.39059	1.23192e-14
AT4G03540.1	Uncharacterised protein family (UPF0497)	23	33	45	11	0.341959	1	152	119	2.39901	2.67726e-09	140	76	2.07097	4.41542e-07
AT4G08555.1	unknown protein	156	144	291	109	0.738049	0.136998	600	379	1.82042	9.93498e-09	751	403	2.05013	1.67937e-11
AT4G14630.1	germin-like protein 9	46	82	391	531	3.38796	1.53896e-17	172	247	1.84888	4.04811e-05	82	36	0.00183243	1
AT4G15550.1	indole-3-acetate beta-D-glucosyltransferase	704	657	1130	644	0.7591	0.00105229	1700	1390	1.29688	3.4013e-10	1794	1036	1.17295	9.16272e-09
AT4G18280.1	glycine-rich cell wall protein-related	57	121	1516	1163	4.36337	7.02114e-65	644	656	3.00993	4.67377e-32	268	123	1.25732	3.03091e-05
AT4G21990.1	APS reductase 3	2704	2899	3620	1623	0.248309	0.870917	5861	5190	1.10012	2.7281e-05	3797	3620	0.60272	0.0721228
AT4G21990.2	APS reductase 3	2204	2340	2913	1296	0.23225	0.903032	4657	4151	1.07456	4.33588e-05	3084	2907	0.594525	0.0773516
AT4G24130.1	Protein of unknown function, DUF538	625	932	922	336	0.0254247	1	1897	1222	1.13934	0.000743433	1556	918	0.810376	0.0341773
AT4G25434.2	nudix hydrolase homolog 10	115	133	260	186	1.26274	7.159e-09	230	228	1.00827	2.59777e-05	242	155	0.820738	0.00149049
AT4G34135.1	UDP-glucosyltransferase 73B2	1616	1446	2788	1436	0.821275	0.000827008	4128	3261	1.38219	5.8491e-10	4155	3034	1.3798	1.70679e-10
AT4G34135.2	UDP-glucosyltransferase 73B2	838	799	1406	718	0.735611	0.0129486	1967	1569	1.2257	8.66804e-07	1809	1671	1.27473	1.15845e-07
AT4G36040.1	Chaperone DnaJ-domain superfamily protein	856	1466	2269	2109	1.40174	9.51934e-07	1828	2611	1.07793	0.000891113	1376	1079	0.271776	0.835588
AT4G36610.1	alpha/beta-Hydrolases superfamily protein	341	533	552	205	0.133746	1	1034	707	1.13272	0.000404532	1092	704	1.19595	8.3284e-05
AT5G05600.1	2-oxoglutarate (2OG) and Fe(II)-dependent oxygenase superfamily protein	590	810	1550	1296	1.48027	6.82639e-11	1639	1225	1.16509	2.87403e-06	1412	1107	1.02707	4.22375e-05
AT5G06300.1	Putative lysine decarboxylase family protein	737	949	2473	1645	1.70438	8.43823e-25	1905	1758	1.24843	2.3692e-12	2352	1481	1.3292	1.37262e-14
AT5G06760.1	Late Embryogenesis Abundant 4-5	203	225	493	294	1.27001	0.00167255	775	482	1.67626	9.21512e-06	321	91	-0.0129476	1
AT5G07010.1	sulfotransferase 2A	122	170	289	257	1.36531	0.000224733	242	495	1.46619	8.30739e-05	350	229	1.13989	0.00447327
AT5G07330.1	unknown protein	32	29	68	30	1.03562	0.182716	103	95	1.81079	0.000388643	68	17	0.531576	0.811534
AT5G07475.1	Cupredoxin superfamily protein	363	545	727	270	0.471113	0.591034	1366	790	1.38464	5.25554e-05	1424	775	1.40658	2.33487e-05
AT5G08250.1	Cytochrome P450 superfamily protein	35	57	73	42	0.722083	0.185281	173	163	1.99748	6.55719e-12	102	82	1.16934	0.00079322
AT5G13330.1	related to AP2 6l	177	199	198	154	0.33273	0.741103	384	430	1.23646	5.86828e-06	681	288	1.4519	1.64543e-08
AT5G13900.1	Bifunctional inhibitor/lipid-transfer protein/seed storage 2S albumin superfamily protein	175	216	228	88	0.0364311	1	543	346	1.31178	3.29662e-05	374	217	0.727465	0.0763367
AT5G14130.1	Peroxidase superfamily protein	231	347	347	131	0.0704798	1	736	502	1.23495	0.000158113	686	344	0.953297	0.00697586
AT5G14180.1	Myzus persicae-induced lipase 1	70	59	93	67	0.715492	0.153515	120	153	1.19458	0.000375066	107	67	0.562315	0.334581
AT5G14730.1	unknown protein	263	263	540	281	1.01039	0.000137489	640	422	1.13145	1.46816e-05	638	457	1.20854	1.46251e-06
AT5G15960.1	stress-responsive protein (KIN1) / stress-induced protein (KIN1)	1081	1930	3609	1236	1.01549	0.0129484	6628	5116	2.1097	6.01252e-10	8118	3658	2.07946	3.35681e-10
AT5G15970.1	stress-responsive protein (KIN2) / stress-induced protein (KIN2) / cold-responsive protein (COR6.6) / cold-regulated protein (COR6.6)	2366	4574	6327	2783	0.762778	0.0559258	15274	14494	2.25068	4.15798e-15	14317	6605	1.71128	3.99953e-09
AT5G16010.1	3-oxo-5-alpha-steroid 4-dehydrogenase family protein	389	742	1002	627	0.951194	0.00190887	1175	942	1.05215	0.00054784	772	714	0.612539	0.118899
AT5G39050.1	HXXXD-type acyl-transferase family protein	111	121	310	188	1.49506	3.66023e-05	474	268	1.79831	3.90776e-07	664	249	2.04292	1.78325e-09
AT5G45350.1	proline-rich family protein	480	631	1605	1441	1.92117	4.94664e-19	1093	1038	1.06961	1.46816e-05	933	481	0.466102	0.22508
AT5G45350.2	proline-rich family protein	457	594	1555	1390	1.95128	4.21446e-19	1056	1006	1.10165	8.48984e-06	910	453	0.488045	0.191092
AT5G48400.2	Glutamate receptor family protein	26	26	41	43	1.13563	0.0594043	75	81	1.70044	0.00020695	78	76	1.74622	7.61059e-05
AT5G49480.1	Ca2+-binding protein 1	2064	1770	3413	1810	0.805069	0.0111773	4733	2943	1.11071	8.87586e-05	5809	3759	1.44731	2.63079e-08
AT5G52310.1	low-temperature-responsive protein 78 (LTI78) / desiccation-responsive protein 29A (RD29A)	3160	5887	14076	10700	1.91185	7.25996e-11	12050	8257	1.31509	6.61145e-05	5382	2351	-0.116179	1
AT5G61820.1	unknown protein	4462	4726	5320	3318	0.307245	0.421363	8717	8512	1.02651	1.01381e-08	9141	5444	0.793053	1.85987e-05
AT5G64250.1	Aldolase-type TIM barrel family protein	1436	1493	2203	1457	0.72634	0.000457485	3048	2611	1.06898	2.3584e-08	3466	2005	1.02301	6.3715e-08
AT5G64250.2	Aldolase-type TIM barrel family protein	1553	1654	2367	1564	0.699631	0.000642067	3260	2811	1.04074	3.1807e-08	3653	2170	0.987185	1.13118e-07
AT5G64750.1	Integrase-type DNA-binding superfamily protein	10	12	97	78	3.40397	7.55718e-19	39	45	2.0443	4.25546e-05	52	40	2.20789	1.6429e-06
AT5G66170.1	sulfurtransferase 18	580	994	1021	626	0.482321	0.235882	1538	1532	1.10653	7.62098e-06	1575	770	0.69763	0.0155703
AT5G66170.2	sulfurtransferase 18	575	987	1013	622	0.483097	0.232	1527	1523	1.1082	7.01466e-06	1560	768	0.699213	0.0149117
AT5G66170.3	sulfurtransferase 18	691	1197	1198	737	0.453641	0.297387	1859	1849	1.11726	5.86828e-06	1888	939	0.707652	0.013092
AT5G66400.1	Dehydrin family protein	45	96	95	98	0.944246	0.127218	298	179	1.9039	5.97269e-06	130	92	0.831426	0.198747
AT5G66400.2	Dehydrin family protein	40	87	90	90	0.989102	0.103388	265	160	1.88802	8.76639e-06	120	79	0.815283	0.230584

## Sheet: UP_6h
reference_id	annotation	pXVE::YFP-MYB50_0h_1	pXVE::YFP-MYB50_0h_2	pXVE::YFP-MYB50_est-1h_1	pXVE::YFP-MYB50_est-1h_2	logFC_est-1h vs 0h	FDR_est-1h vs 0h	pXVE::YFP-MYB50_est-3h_1	pXVE::YFP-MYB50_est-3h_2	logFC_est-3h vs 0h	FDR_est-3h vs 0h	pXVE::YFP-MYB50_est-6h_1	pXVE::YFP-MYB50_est-6h_2	logFC_est-6h vs 0h	FDR_est-6h vs 0h
AT1G01120.1	3-ketoacyl-CoA synthase 1	784	1067	1026	592	0.202717	0.891721	1582	1543	0.887358	6.58838e-05	1768	1526	1.02494	8.81111e-07
AT1G02850.1	beta glucosidase 11	410	437	489	356	0.414751	0.176082	819	836	1.08669	7.26047e-09	1174	687	1.26171	1.84682e-12
AT1G02850.2	beta glucosidase 11	412	443	489	357	0.403691	0.203866	818	836	1.07262	1.20335e-08	1167	674	1.23117	8.90688e-12
AT1G02850.3	beta glucosidase 11	402	428	481	348	0.415502	0.182555	808	825	1.09659	7.18086e-09	1150	661	1.24925	4.92469e-12
AT1G02850.4	beta glucosidase 11	404	429	479	346	0.403002	0.216116	787	793	1.04369	4.54812e-08	1139	647	1.22231	1.89869e-11
AT1G02850.5	beta glucosidase 11	423	450	503	370	0.419702	0.173646	829	858	1.07058	1.43726e-08	1191	689	1.23106	1.03565e-11
AT1G02900.1	rapid alkalinization factor 1	1422	1853	2125	1506	0.576246	0.0190423	2278	2293	0.610927	0.012044	5518	2920	1.48505	1.12773e-15
AT1G04180.1	YUCCA 9	59	97	104	61	0.485062	0.469074	181	202	1.42796	1.42914e-07	226	161	1.47344	2.50227e-08
AT1G04490.1	Protein of unknown function (DUF3527)	26	45	51	22	0.423072	0.867802	50	50	0.625176	0.429688	112	74	1.54057	1.97056e-05
AT1G04490.2	Protein of unknown function (DUF3527)	26	45	52	22	0.441107	0.847536	51	54	0.695415	0.328236	119	77	1.61397	5.56576e-06
AT1G05340.1	unknown protein	269	394	892	791	1.81336	3.28395e-08	767	807	1.38224	0.000160014	1178	361	1.26895	0.00058092
AT1G05560.1	UDP-glucosyltransferase 75B1	223	134	564	301	1.62377	2.58119e-06	843	514	2.02127	4.7096e-09	913	449	2.00631	2.52213e-09
AT1G07985.1	Expressed protein	99	99	151	73	0.544043	0.413077	208	185	1.10695	0.00107601	290	124	1.1527	0.000391476
AT1G10370.1	Glutathione S-transferase family protein	221	184	287	123	0.351881	0.850209	445	283	0.955286	0.0200964	458	429	1.31189	0.000119457
AT1G12710.1	phloem protein 2-A12	163	297	291	210	0.561881	0.1488	303	342	0.629669	0.0736353	514	336	1.0486	5.51764e-05
AT1G13520.1	Protein of unknown function (DUF1262)	61	74	89	63	0.584452	0.339836	120	117	0.936024	0.01252	136	125	1.1326	0.000525266
AT1G14540.1	Peroxidase superfamily protein	174	129	280	282	1.34521	0.000155327	235	224	0.703559	0.21747	408	415	1.62942	1.4953e-06
AT1G17170.1	glutathione S-transferase TAU 24	1698	1783	2464	1236	0.449183	0.261771	5393	3796	1.51986	6.55719e-12	6510	4223	1.76319	1.44634e-16
AT1G17180.1	glutathione S-transferase TAU 25	1859	1783	1951	920	0.00369358	1	3758	2380	0.867947	0.00528893	4748	3498	1.33226	3.64782e-07
AT1G18980.1	RmlC-like cupins superfamily protein	392	723	330	257	-0.471249	0.343666	646	633	0.343658	0.585791	1208	931	1.13027	7.4376e-06
AT1G19190.1	alpha/beta-Hydrolases superfamily protein	86	136	85	50	-0.310808	0.898191	190	162	0.79964	0.0384608	250	226	1.29663	1.06364e-05
AT1G23040.1	hydroxyproline-rich glycoprotein family protein	581	632	666	438	0.269615	0.605428	870	946	0.703234	0.000642403	1438	802	1.00501	2.24554e-08
AT1G26770.1	expansin A10	21	24	22	7	-0.254005	1	43	56	1.25632	0.0104117	300	171	3.50771	3.7396e-29
AT1G26770.2	expansin A10	13	15	18	6	0.15664	1	26	39	1.33073	0.0400112	186	114	3.54636	7.87919e-23
AT1G29230.1	CBL-interacting protein kinase 18	35	32	30	28	0.211208	1	55	60	0.895914	0.0835599	155	110	2.12822	2.00512e-11
AT1G53625.1	unknown protein	24	46	45	41	0.740982	0.320287	48	49	0.604849	0.50978	109	79	1.58951	3.08665e-05
AT1G57560.1	myb domain protein 50	208	303	1200	1661	3.02804	1.44569e-13	5661	12068	5.25026	1.63047e-33	17561	9663	5.86483	5.06716e-40
AT1G58420.1	Uncharacterised conserved protein UCP031279	4	11	17	17	1.59729	0.0473904	21	24	1.69921	0.0226319	37	28	2.25863	5.8947e-05
AT1G60750.1	NAD(P)-linked oxidoreductase superfamily protein	110	50	174	98	1.11498	0.0273015	322	220	1.84723	5.08841e-06	254	164	1.4913	0.000435163
AT1G62840.1	Protein of unknown function (DUF1442)	72	89	108	87	0.706278	0.127201	137	99	0.677248	0.144473	215	124	1.20549	0.000100528
AT1G62975.1	basic helix-loop-helix (bHLH) DNA-binding superfamily protein	307	471	1848	1317	2.45941	1.26376e-26	1608	1494	2.13195	1.12675e-19	1341	1320	1.99191	2.70854e-17
AT1G64940.1	cytochrome P450, family 87, subfamily A, polypeptide 6	364	351	525	287	0.558588	0.0460444	721	633	1.0374	6.98041e-07	779	583	1.08487	7.50969e-08
AT1G66725.1	MIR163; miRNA	357	339	307	179	-0.133742	1	660	629	1.00461	1.64386e-06	1309	707	1.64426	1.60722e-18
AT1G67270.1	Zinc-finger domain of monoamine-oxidase A repressor R1 protein	2	4	5	2	0.594066	1	12	11	2.01948	0.131038	17	21	2.80314	0.000528878
AT1G68500.1	unknown protein	120	101	353	295	1.98245	6.12008e-16	210	211	1.04198	0.0006311	269	147	1.02473	0.000622889
AT1G70170.1	matrix metalloproteinase	166	267	270	171	0.442376	0.419989	437	347	0.993734	0.000370928	666	575	1.71578	7.29793e-13
AT1G72240.1	unknown protein	69	66	90	44	0.354731	0.925919	85	89	0.482259	0.689229	291	98	1.58166	6.44569e-05
AT1G76600.1	unknown protein	77	151	315	170	1.48738	6.84749e-08	219	223	1.09659	0.000533575	347	290	1.67688	5.51567e-10
AT1G76680.1	12-oxophytodienoate reductase 1	5680	4895	9237	5064	0.799726	0.00290908	15577	11059	1.44186	1.07893e-09	13881	8960	1.23863	1.4295e-07
AT1G76680.2	12-oxophytodienoate reductase 1	5328	4598	8721	4782	0.808381	0.00267085	14752	10405	1.4509	1.05533e-09	13127	8414	1.24448	1.41986e-07
AT1G78380.1	glutathione S-transferase TAU 19	16752	17179	17685	11386	0.17684	0.888618	29358	26808	0.844923	9.5139e-06	38287	26060	1.06798	1.94037e-09
AT1G78390.1	nine-cis-epoxycarotenoid dioxygenase 9	9	25	5	5	-1.30716	0.455138	35	61	1.63461	0.0165195	105	44	2.23661	9.10076e-05
AT2G03760.1	sulphotransferase 12	343	395	334	201	-0.0678893	1	374	371	0.137417	0.944713	1051	541	1.22162	1.9932e-10
AT2G15490.1	UDP-glycosyltransferase 73B4	1768	1326	3128	1676	0.988914	0.000333656	3435	2536	1.0509	0.000171466	4049	2340	1.15066	1.41625e-05
AT2G15490.2	UDP-glycosyltransferase 73B4	895	686	1534	829	0.937553	0.000571438	1662	1237	0.978788	0.000419839	2003	1162	1.10846	1.82194e-05
AT2G15490.3	UDP-glycosyltransferase 73B4	1645	1241	2915	1550	0.982887	0.000380463	3204	2343	1.04538	0.000195235	3775	2196	1.15476	1.31637e-05
AT2G19800.1	myo-inositol oxygenase 2	180	290	604	320	1.36541	0.0017681	283	135	-0.0286995	1	983	341	1.56689	0.000161316
AT2G29460.1	glutathione S-transferase tau 4	22	46	62	32	0.862394	0.139592	89	87	1.50442	3.66435e-05	169	103	2.14473	2.05377e-11
AT2G29480.1	glutathione S-transferase tau 2	137	112	211	118	0.775775	0.037249	307	264	1.30788	4.19589e-06	458	214	1.52094	1.5623e-08
AT2G30040.1	mitogen-activated protein kinase kinase kinase 14	104	140	183	101	0.6112	0.0906417	191	188	0.763502	0.00972719	258	196	1.06146	1.62967e-05
AT2G32190.1	unknown protein	28	29	53	21	0.732228	0.511807	29	56	0.694652	0.528837	157	90	2.23622	3.80093e-08
AT2G32190.2	unknown protein	26	28	48	19	0.672756	0.599075	28	49	0.631437	0.581556	131	82	2.11257	6.3715e-08
AT2G32510.1	mitogen-activated protein kinase kinase kinase 17	288	319	549	224	0.687616	0.0578457	682	506	1.09084	0.000108062	823	437	1.16745	1.47168e-05
AT2G35700.1	ERF family protein 38	4	2	11	4	1.62941	0.583196	21	12	2.52239	0.0548602	75	15	3.85971	2.53396e-05
AT2G37770.1	NAD(P)-linked oxidoreductase superfamily protein	1	2	1	4	1.0957	0.935838	16	9	3.07825	0.00838362	38	20	4.28697	2.53873e-08
AT2G37770.2	NAD(P)-linked oxidoreductase superfamily protein	1	4	1	4	0.412546	1	18	11	2.60388	0.00607874	40	21	3.67271	2.1735e-07
AT2G38060.1	phosphate transporter 4;2	142	167	162	82	0.039142	1	213	235	0.659979	0.0483569	418	211	1.13892	4.2734e-06
AT2G38823.1	unknown protein	11	8	10	3	-0.166394	1	15	11	0.564938	0.864815	45	35	2.21202	4.31091e-05
AT2G38870.1	Serine protease inhibitor, potato inhibitor I-type family protein	905	795	783	486	-0.0350938	1	1376	1686	0.959273	2.62699e-05	1850	1415	1.09599	3.52682e-07
AT2G41170.1	F-box family protein	123	176	182	73	0.12724	1	442	283	1.41024	6.55329e-06	405	250	1.2764	5.10113e-05
AT2G41380.1	S-adenosyl-L-methionine-dependent methyltransferases superfamily protein	344	610	268	165	-0.72084	0.0192044	855	692	0.8409	0.00197284	1394	991	1.4981	3.05009e-11
AT2G41730.1	unknown protein	13	12	15	8	0.26671	1	32	22	1.22308	0.150747	73	30	2.12982	3.52762e-05
AT2G41810.1	Protein of unknown function, DUF642	810	356	1091	687	0.964643	0.0655736	901	1283	0.982565	0.0606536	1854	1078	1.41126	0.00076174
AT2G42060.1	Cysteine/Histidine-rich C1 domain family protein	176	195	186	130	0.181356	1	299	231	0.636765	0.089099	342	313	1.0066	0.00025613
AT2G45220.1	Plant invertase/pectin methylesterase inhibitor superfamily	1111	1491	1145	994	0.178488	0.954534	1085	1332	0.0247807	1	6510	4430	2.23012	1.65287e-27
AT2G47010.1	unknown protein	59	37	61	34	0.357232	0.912756	94	78	0.946143	0.0544247	154	93	1.47918	5.10113e-05
AT2G47010.2	unknown protein	59	36	61	34	0.37127	0.915308	93	78	0.951907	0.0551777	154	93	1.49329	5.10113e-05
AT3G02240.1	unknown protein	82	65	117	105	1.0257	0.00638103	156	135	1.0957	0.00317826	300	160	1.75122	7.88493e-09
AT3G05890.1	Low temperature and salt responsive protein family	2136	2211	2429	1846	0.403688	0.465521	3231	3270	0.698912	0.0281977	6078	2500	1.05289	4.05002e-05
AT3G06750.1	hydroxyproline-rich glycoprotein family protein	137	217	181	123	0.204478	0.987787	148	218	0.18433	0.952299	473	246	1.14927	6.98863e-05
AT3G11210.1	SGNH hydrolase-type esterase superfamily protein	68	95	119	36	0.256156	1	159	106	0.831828	0.161159	212	160	1.36017	0.000884134
AT3G13600.1	calmodulin-binding family protein	195	151	194	113	0.202125	1	229	227	0.504944	0.427611	631	251	1.41152	3.72918e-06
AT3G13610.1	2-oxoglutarate (2OG) and Fe(II)-dependent oxygenase superfamily protein	407	589	283	229	-0.507899	0.619424	522	314	-0.116943	1	1052	1354	1.529	3.03091e-05
AT3G14770.1	Nodulin MtN3 family protein	149	240	503	330	1.51811	7.88919e-13	457	398	1.27204	2.06998e-08	594	335	1.39339	1.81595e-10
AT3G17130.1	Plant invertase/pectin methylesterase inhibitor superfamily protein	27	20	33	49	1.2893	0.0905473	44	57	1.20927	0.138674	184	73	2.51219	1.23901e-06
AT3G19615.1	unknown protein	8	5	10	6	0.682802	0.932142	16	19	1.52962	0.0831211	34	22	2.22375	0.000232215
AT3G20860.1	NIMA-related kinase 5	324	369	354	178	-0.00742601	1	472	400	0.454866	0.161564	996	606	1.34304	2.82619e-12
AT3G21690.1	MATE efflux family protein	746	924	703	433	-0.153609	0.98346	1434	1312	0.844782	0.00012382	1750	1508	1.1526	6.70764e-09
AT3G22235.1	unknown protein	272	313	302	176	0.100528	1	277	355	0.234954	0.784937	792	403	1.14167	2.53885e-07
AT3G22235.2	unknown protein	139	152	169	83	0.16673	1	164	189	0.400267	0.462715	418	232	1.28153	6.3715e-08
AT3G24420.1	alpha/beta-Hydrolases superfamily protein	407	569	396	221	-0.266767	0.738564	715	557	0.514795	0.0847546	1203	749	1.14628	1.46877e-08
AT3G25655.1	inflorescence deficient in abscission (IDA)-like 1	29	35	55	39	0.962416	0.053888	67	56	1.06438	0.0169249	98	74	1.58083	4.02823e-06
AT3G28210.1	zinc finger (AN1-like) family protein	58	67	123	60	0.926042	0.0115049	173	132	1.40923	1.47147e-06	409	248	2.52676	2.02603e-24
AT3G28220.1	TRAF-like family protein	2	7	6	6	0.819589	0.878145	14	27	2.28629	0.00481984	45	27	3.10819	9.64761e-07
AT3G28290.1	Protein of unknown function (DUF677)	49	123	151	41	0.489205	0.804627	298	252	1.82997	2.58713e-05	378	263	2.08028	4.37936e-07
AT3G28300.1	Protein of unknown function (DUF677)	49	123	151	41	0.489206	0.804627	298	252	1.82997	2.58713e-05	378	263	2.08028	4.37936e-07
AT3G28740.1	Cytochrome P450 superfamily protein	2323	2298	3936	2494	0.872065	1.46687e-05	4435	4760	1.10859	1.90609e-08	6152	3237	1.12766	4.99752e-09
AT3G48450.1	RPM1-interacting protein 4 (RIN4) family protein	140	172	267	108	0.616586	0.124102	364	317	1.25185	1.7204e-06	412	295	1.33833	9.50347e-08
AT3G48850.1	phosphate transporter 3;2	6	11	6	4	-0.350794	1	17	22	1.31436	0.207116	35	37	2.25807	8.07639e-05
AT3G50260.1	cooperatively regulated by ethylene and jasmonate 1	367	405	1060	922	1.81211	6.77497e-15	715	541	0.824114	0.00629988	1011	490	1.06034	5.60135e-05
AT3G50300.1	HXXXD-type acyl-transferase family protein	461	519	645	375	0.446567	0.391745	835	617	0.69012	0.0384608	1496	631	1.20042	2.12531e-06
AT3G50400.1	GDSL-like Lipase/Acylhydrolase superfamily protein	291	415	535	217	0.441152	0.434603	961	723	1.38765	5.88177e-08	812	523	1.07105	6.02226e-05
AT3G51300.1	RHO-related protein from plants 1	60	67	61	24	-0.210394	1	87	98	0.664528	0.196529	227	124	1.58794	7.97005e-08
AT3G51600.1	lipid transfer protein 5	109	80	34	21	-1.39768	0.0285224	149	432	1.72167	0.000635431	1249	622	3.39059	1.23192e-14
AT3G55730.1	myb domain protein 109	225	235	265	136	0.176386	0.978362	241	290	0.326822	0.541255	560	341	1.10129	3.38904e-07
AT3G61380.1	Phosphatidylinositol N-acetyglucosaminlytransferase subunit P-related	557	648	593	384	0.103656	1	614	731	0.282615	0.532279	1225	931	1.0054	5.51862e-08
AT4G01870.1	tolB protein-related	1249	1653	1897	1180	0.491589	0.157747	2947	2121	0.935457	9.19013e-05	3082	2445	1.10999	6.30416e-07
AT4G03540.1	Uncharacterised protein family (UPF0497)	23	33	45	11	0.341959	1	152	119	2.39901	2.67726e-09	140	76	2.07097	4.41542e-07
AT4G08555.1	unknown protein	156	144	291	109	0.738049	0.136998	600	379	1.82042	9.93498e-09	751	403	2.05013	1.67937e-11
AT4G09030.1	arabinogalactan protein 10	628	728	818	412	0.228322	0.888686	963	974	0.638481	0.0375577	2010	873	1.17555	3.31776e-07
AT4G09760.1	Protein kinase superfamily protein	263	442	333	236	0.125254	1	378	417	0.313372	0.618295	909	496	1.13088	1.41504e-06
AT4G09760.2	Protein kinase superfamily protein	246	406	322	219	0.158357	1	361	391	0.344899	0.535825	881	462	1.17233	4.03441e-07
AT4G09760.3	Protein kinase superfamily protein	262	431	325	228	0.106258	1	383	413	0.338944	0.541255	916	491	1.15435	4.57997e-07
AT4G11655.1	Uncharacterised protein family (UPF0497)	8	11	9	8	0.249923	1	12	21	0.912914	0.529425	51	34	2.29378	5.56576e-06
AT4G12450.1	unknown protein	65	104	62	40	-0.314446	0.902029	72	94	0.107917	1	230	150	1.32218	4.76853e-06
AT4G12490.1	Bifunctional inhibitor/lipid-transfer protein/seed storage 2S albumin superfamily protein	2	1	1	1	-0.166854	1	5	5	1.77222	0.633981	25	26	4.15291	8.81111e-07
AT4G12500.1	Bifunctional inhibitor/lipid-transfer protein/seed storage 2S albumin superfamily protein	11	13	9	2	-0.743997	0.889076	24	47	1.678	0.0226319	122	127	3.56794	1.7965e-12
AT4G13180.1	NAD(P)-binding Rossmann-fold superfamily protein	3449	3296	3960	2543	0.343115	0.351215	5464	5301	0.788713	9.71992e-05	7791	4676	1.00852	5.54338e-08
AT4G15550.1	indole-3-acetate beta-D-glucosyltransferase	704	657	1130	644	0.7591	0.00105229	1700	1390	1.29688	3.4013e-10	1794	1036	1.17295	9.16272e-09
AT4G15760.1	monooxygenase 1	980	1113	1369	794	0.436288	0.103254	1905	1684	0.90121	1.41541e-06	2518	1650	1.138	5.9503e-11
AT4G15760.2	monooxygenase 1	945	1066	1327	761	0.441025	0.102097	1860	1626	0.916546	1.10261e-06	2469	1582	1.151	5.26359e-11
AT4G18280.1	glycine-rich cell wall protein-related	57	121	1516	1163	4.36337	7.02114e-65	644	656	3.00993	4.67377e-32	268	123	1.25732	3.03091e-05
AT4G18950.1	Integrin-linked protein kinase family	967	894	1357	878	0.659826	0.00748158	1221	1014	0.37749	0.348716	2096	1609	1.15089	1.61318e-08
AT4G21865.1	unknown protein	48	47	51	23	0.0142073	1	59	66	0.514381	0.54382	150	78	1.37754	6.54993e-05
AT4G22240.1	Plastid-lipid associated protein PAP / fibrillin family protein	1107	1304	870	516	-0.404278	0.168271	1702	1974	0.733177	0.000223559	2880	1881	1.12715	9.59733e-11
AT4G22520.1	Bifunctional inhibitor/lipid-transfer protein/seed storage 2S albumin superfamily protein	1	5	8	2	1.08745	0.890798	11	6	1.59216	0.29061	28	15	2.92538	0.000142708
AT4G22530.1	S-adenosyl-L-methionine-dependent methyltransferases superfamily protein	302	287	379	233	0.445858	0.235955	594	493	0.999806	7.14349e-06	948	521	1.43143	1.73289e-12
AT4G33070.1	Thiamine pyrophosphate dependent pyruvate decarboxylase family protein	464	307	473	275	0.320207	0.827042	787	521	0.860573	0.019823	950	643	1.17031	0.000151516
AT4G33330.1	plant glycogenin-like starch initiation protein 3	170	187	185	86	-0.0277359	1	215	228	0.433271	0.318456	501	307	1.31268	1.13231e-09
AT4G33330.2	plant glycogenin-like starch initiation protein 3	160	177	176	81	-0.0212875	1	202	211	0.415519	0.371249	453	294	1.28999	4.41656e-09
AT4G33666.1	unknown protein	108	107	131	96	0.493212	0.619096	194	180	0.915802	0.0402761	449	154	1.54382	5.11568e-06
AT4G34131.1	UDP-glucosyl transferase 73B3	1856	1626	3019	1679	0.800364	0.000633454	3526	2853	0.983603	1.27315e-05	3733	2607	1.00522	4.45481e-06
AT4G34135.1	UDP-glucosyltransferase 73B2	1616	1446	2788	1436	0.821275	0.000827008	4128	3261	1.38219	5.8491e-10	4155	3034	1.3798	1.70679e-10
AT4G34135.2	UDP-glucosyltransferase 73B2	838	799	1406	718	0.735611	0.0129486	1967	1569	1.2257	8.66804e-07	1809	1671	1.27473	1.15845e-07
AT4G34990.1	myb domain protein 32	94	106	106	75	0.267404	0.898799	169	191	0.970208	0.000922602	249	131	1.04557	0.000156893
AT4G36610.1	alpha/beta-Hydrolases superfamily protein	341	533	552	205	0.133746	1	1034	707	1.13272	0.000404532	1092	704	1.19595	8.3284e-05
AT4G36880.1	cysteine proteinase1	170	105	158	112	0.365564	0.759835	240	252	0.938033	0.00897641	405	294	1.47946	3.90139e-07
AT4G37030.1	unknown protein	80	82	110	85	0.686599	0.131469	153	132	0.934201	0.00872686	196	172	1.35817	3.73904e-06
AT4G37310.1	cytochrome P450, family 81, subfamily H, polypeptide 1	254	296	106	67	-1.26542	4.48104e-07	293	418	0.494197	0.183133	792	551	1.44121	2.00512e-11
AT4G37370.1	cytochrome P450, family 81, subfamily D, polypeptide 8	21	43	37	16	0.115996	1	41	55	0.721426	0.419814	99	87	1.72931	5.836e-05
AT5G02780.1	glutathione transferase lambda 1	68	61	64	55	0.305796	0.909939	91	71	0.444436	0.609544	169	120	1.30845	5.80662e-05
AT5G02780.2	glutathione transferase lambda 1	62	50	56	47	0.295835	0.959087	83	62	0.485039	0.600421	147	107	1.3255	0.000234244
AT5G05600.1	2-oxoglutarate (2OG) and Fe(II)-dependent oxygenase superfamily protein	590	810	1550	1296	1.48027	6.82639e-11	1639	1225	1.16509	2.87403e-06	1412	1107	1.02707	4.22375e-05
AT5G06300.1	Putative lysine decarboxylase family protein	737	949	2473	1645	1.70438	8.43823e-25	1905	1758	1.24843	2.3692e-12	2352	1481	1.3292	1.37262e-14
AT5G07475.1	Cupredoxin superfamily protein	363	545	727	270	0.471113	0.591034	1366	790	1.38464	5.25554e-05	1424	775	1.40658	2.33487e-05
AT5G08250.1	Cytochrome P450 superfamily protein	35	57	73	42	0.722083	0.185281	173	163	1.99748	6.55719e-12	102	82	1.16934	0.00079322
AT5G09530.1	hydroxyproline-rich glycoprotein family protein	5559	8299	9104	3815	0.248784	0.906288	14811	10185	0.988617	0.00154803	14442	11125	1.06668	0.00029722
AT5G13330.1	related to AP2 6l	177	199	198	154	0.33273	0.741103	384	430	1.23646	5.86828e-06	681	288	1.4519	1.64543e-08
AT5G13750.1	zinc induced facilitator-like 1	1089	1067	1380	654	0.266323	0.770059	2014	1536	0.835486	0.000922602	2394	1630	1.04281	4.55765e-06
AT5G13750.2	zinc induced facilitator-like 1	902	870	1186	550	0.317246	0.645908	1722	1323	0.896372	0.000351722	2082	1334	1.07981	2.80806e-06
AT5G13750.3	zinc induced facilitator-like 1	1018	1008	1312	620	0.282066	0.739762	1898	1433	0.833899	0.00101209	2261	1534	1.04801	4.50689e-06
AT5G14730.1	unknown protein	263	263	540	281	1.01039	0.000137489	640	422	1.13145	1.46816e-05	638	457	1.20854	1.46251e-06
AT5G15960.1	stress-responsive protein (KIN1) / stress-induced protein (KIN1)	1081	1930	3609	1236	1.01549	0.0129484	6628	5116	2.1097	6.01252e-10	8118	3658	2.07946	3.35681e-10
AT5G15970.1	stress-responsive protein (KIN2) / stress-induced protein (KIN2) / cold-responsive protein (COR6.6) / cold-regulated protein (COR6.6)	2366	4574	6327	2783	0.762778	0.0559258	15274	14494	2.25068	4.15798e-15	14317	6605	1.71128	3.99953e-09
AT5G16970.1	alkenal reductase	267	370	270	149	-0.212357	1	519	795	1.17635	0.00117062	634	762	1.37388	3.85724e-05
AT5G20230.1	blue-copper-binding protein	18	52	160	48	1.90096	0.00198958	23	51	0.234324	1	195	108	2.26317	5.91617e-05
AT5G20910.1	RING/U-box superfamily protein	324	317	372	276	0.432478	0.231303	425	399	0.479275	0.141833	786	436	1.04683	5.12377e-07
AT5G26340.1	Major facilitator superfamily protein	548	1023	735	354	-0.143613	1	1029	914	0.453711	0.376338	1647	1306	1.10691	4.21196e-05
AT5G39050.1	HXXXD-type acyl-transferase family protein	111	121	310	188	1.49506	3.66023e-05	474	268	1.79831	3.90776e-07	664	249	2.04292	1.78325e-09
AT5G42830.1	HXXXD-type acyl-transferase family protein	70	67	63	42	0.0166052	1	85	105	0.589669	0.260127	213	148	1.54242	1.20421e-08
AT5G48400.1	Glutamate receptor family protein	17	21	33	34	1.26187	0.0638569	41	49	1.36322	0.0272671	57	61	1.82628	0.000234244
AT5G48400.2	Glutamate receptor family protein	26	26	41	43	1.13563	0.0594043	75	81	1.70044	0.00020695	78	76	1.74622	7.61059e-05
AT5G49480.1	Ca2+-binding protein 1	2064	1770	3413	1810	0.805069	0.0111773	4733	2943	1.11071	8.87586e-05	5809	3759	1.44731	2.63079e-08
AT5G52050.1	MATE efflux family protein	7	21	123	61	3.09425	6.19555e-08	13	43	1.13858	0.355093	72	61	2.43738	8.98612e-05
AT5G52250.1	Transducin/WD40 repeat-like superfamily protein	145	165	152	125	0.26972	0.855945	170	229	0.486911	0.303896	341	238	1.05301	7.54786e-05
AT5G52810.1	NAD(P)-binding Rossmann-fold superfamily protein	136	142	97	67	-0.35492	0.696409	189	150	0.406569	0.455749	337	204	1.092	1.05025e-05
AT5G53750.1	CBS domain-containing protein	112	100	154	72	0.446475	0.735757	203	123	0.734274	0.182379	320	151	1.24319	0.000816328
AT5G57010.1	calmodulin-binding family protein	93	137	181	79	0.544587	0.381952	182	159	0.70051	0.10749	230	200	1.09128	0.000610151
AT5G57780.1	unknown protein	51	58	41	26	-0.300115	0.934919	99	85	0.877541	0.0233819	141	86	1.1942	0.000142708
AT5G57910.1	unknown protein	304	295	292	195	0.103456	1	429	516	0.773852	0.00403207	986	487	1.39721	1.16824e-10
AT5G59920.1	Cysteine/Histidine-rich C1 domain family protein	64	75	59	48	0.0472651	1	103	79	0.512687	0.477119	178	153	1.42788	5.95291e-06
AT5G64250.1	Aldolase-type TIM barrel family protein	1436	1493	2203	1457	0.72634	0.000457485	3048	2611	1.06898	2.3584e-08	3466	2005	1.02301	6.3715e-08
AT5G64750.1	Integrase-type DNA-binding superfamily protein	10	12	97	78	3.40397	7.55718e-19	39	45	2.0443	4.25546e-05	52	40	2.20789	1.6429e-06
