# Supplementary material for: AtMYB50 regulates root cell elongation by upregulating PECTIN METHYLESTERASE INHIBITOR 8 in Arabidopsis thaliana
Source: PLoS One. 2023 Dec 22;18(12):e0285241. doi: 10.1371/journal.pone.0285241 (PMC10745173; doi:10.1371/journal.pone.0285241)
Supplement: S3 Table — (XLSX) [file pone.0285241.s010.xlsx]

## Sheet: DOWN_1h
reference_id	annotation	pXVE::YFP-MYB50_0h_1	pXVE::YFP-MYB50_0h_2	pXVE::YFP-MYB50_est-1h_1	pXVE::YFP-MYB50_est-1h_2	logFC_est-1h vs 0h	FDR_est-1h vs 0h	pXVE::YFP-MYB50_est-3h_1	pXVE::YFP-MYB50_est-3h_2	logFC_est-3h vs 0h	FDR_est-3h vs 0h	pXVE::YFP-MYB50_est-6h_1	pXVE::YFP-MYB50_est-6h_2	logFC_est-6h vs 0h	FDR_est-6h vs 0h
AT1G06090.1	Fatty acid desaturase family protein	1294	1467	549	418	-1.08288	9.87064e-05	470	724	-1.08671	0.000142711	967	926	-0.344754	0.608942
AT1G14200.1	RING/U-box superfamily protein	703	1140	301	177	-1.53763	0.000134294	628	430	-0.659104	0.369355	430	663	-0.467823	0.653852
AT1G21130.1	O-methyltransferase family protein	541	1319	341	225	-1.27108	0.000259499	585	531	-0.577025	0.350012	747	652	-0.187834	0.989801
AT1G21130.2	O-methyltransferase family protein	369	900	210	126	-1.48603	1.05027e-05	342	315	-0.790239	0.0905496	489	402	-0.297308	0.846329
AT1G23160.1	Auxin-responsive GH3 family protein	91	109	8	2	-3.90699	1.20643e-16	26	22	-1.92814	4.09629e-06	19	24	-2.02684	1.23901e-06
AT1G23210.1	glycosyl hydrolase 9B6	94	86	20	10	-2.19364	3.14434e-08	31	44	-1.14505	0.00860859	46	31	-1.08434	0.011582
AT1G37130.1	nitrate reductase 2	3117	3994	1138	661	-1.58801	4.34568e-08	1229	954	-1.57401	2.0175e-07	1506	1917	-0.805209	0.0316994
AT1G44318.1	Aldolase superfamily protein	47	50	6	7	-2.46634	7.10143e-06	20	28	-0.890268	0.205781	23	10	-1.42449	0.00612743
AT1G47600.1	beta glucosidase 34	2413	2717	734	553	-1.56514	4.28294e-08	733	1059	-1.39507	4.84355e-06	957	1116	-1.07823	0.00079179
AT1G47600.2	beta glucosidase 34	2304	2588	688	528	-1.57571	4.30998e-08	695	991	-1.4146	4.09629e-06	901	1062	-1.08706	0.00077934
AT1G51470.1	beta glucosidase 35	2306	2650	745	555	-1.50175	3.83148e-08	766	1088	-1.29515	9.5139e-06	980	1092	-1.03494	0.00076255
AT1G53830.1	pectin methylesterase 2	1521	1386	563	475	-1.05131	2.87798e-06	951	870	-0.562597	0.0684524	1041	782	-0.520487	0.0908052
AT1G59860.1	HSP20-like chaperones superfamily protein	45	68	15	5	-2.09691	1.72808e-05	17	19	-1.51169	0.00304038	21	18	-1.36227	0.00825124
AT1G59940.1	response regulator 3	229	216	57	61	-1.47307	9.06582e-07	213	204	0.0216373	1	204	121	-0.328007	0.678366
AT1G64710.1	GroES-like zinc-binding dehydrogenase family protein	11	36	2	0	-4.00674	0.000659572	0	1	-5.09333	0.0001188	1	0	-5.08847	9.20366e-05
AT1G64710.2	GroES-like zinc-binding dehydrogenase family protein	11	34	2	0	-3.94527	0.000722918	0	1	-5.03376	0.0001188	1	0	-5.02792	7.63064e-05
AT1G74310.1	heat shock protein 101	823	815	333	187	-1.27573	3.11757e-08	569	430	-0.59653	0.0641424	514	454	-0.580576	0.06383
AT1G76210.1	Arabidopsis protein of unknown function (DUF241)	17	28	2	2	-3.00885	0.000892983	7	4	-1.87633	0.0420507	8	1	-2.16895	0.00842551
AT1G77760.1	nitrate reductase 1	347	712	55	38	-3.06761	3.33139e-18	54	40	-3.33885	1.17885e-20	112	116	-1.98547	1.94473e-08
AT2G15620.1	nitrite reductase 1	3762	3721	1536	929	-1.21416	3.42849e-07	1673	1215	-1.2572	3.29314e-07	2489	2289	-0.459171	0.248518
AT2G23630.1	SKU5 similar 16	438	413	94	59	-2.08225	1.17231e-16	184	228	-0.931746	0.00108863	250	226	-0.66261	0.0425031
AT2G25000.1	WRKY DNA-binding protein 60	127	119	40	24	-1.54979	3.66023e-05	79	57	-0.73811	0.161678	76	70	-0.581696	0.358217
AT2G26150.1	heat shock transcription factor A2	253	292	20	18	-3.41387	1.58558e-22	88	77	-1.59836	1.68394e-06	60	72	-1.83997	2.06623e-08
AT2G26150.2	heat shock transcription factor A2	263	304	22	18	-3.40335	8.43823e-25	90	77	-1.63799	1.38943e-07	66	74	-1.82001	3.99953e-09
AT2G46430.1	cyclic nucleotide gated channel 3	332	393	166	93	-1.09326	1.30414e-06	273	220	-0.431013	0.254516	219	150	-0.823443	0.000711068
AT2G46430.2	cyclic nucleotide gated channel 3	343	404	168	95	-1.11374	8.3831e-07	281	221	-0.448218	0.225287	219	149	-0.871332	0.00029722
AT3G09350.1	Fes1A	541	520	257	139	-1.04648	8.7167e-06	397	329	-0.431653	0.29061	416	346	-0.310085	0.578407
AT3G09350.2	Fes1A	509	491	247	132	-1.02536	1.77988e-05	382	319	-0.396577	0.376665	394	329	-0.299953	0.616749
AT3G09350.3	Fes1A	509	495	251	134	-1.00831	2.82428e-05	384	321	-0.393761	0.385604	398	335	-0.284416	0.660588
AT3G09440.1	Heat shock protein 70 (Hsp 70) family protein	9114	10088	3959	1727	-1.4146	1.04792e-06	6836	4661	-0.617818	0.190626	6353	6534	-0.363663	0.645511
AT3G09440.2	Heat shock protein 70 (Hsp 70) family protein	8948	9927	3882	1683	-1.42169	1.39e-06	6695	4543	-0.625784	0.19123	6154	6427	-0.371121	0.639712
AT3G12580.1	heat shock protein 70	2966	3153	1076	695	-1.38659	2.4478e-08	2487	1838	-0.38057	0.523174	2029	2085	-0.364437	0.5297
AT3G14200.1	Chaperone DnaJ-domain superfamily protein	980	1047	336	133	-1.77938	4.00075e-07	608	369	-0.932234	0.0482625	416	510	-0.89844	0.0502771
AT3G16050.1	pyridoxine biosynthesis 1.2	733	816	321	162	-1.30688	9.4262e-12	416	366	-0.863555	5.0326e-05	424	315	-0.90882	1.06364e-05
AT3G16440.1	myrosinase-binding protein-like protein-300B	1490	1423	511	442	-1.16935	0.000166757	531	836	-0.977673	0.00459562	735	724	-0.802516	0.0282569
AT3G19430.1	late embryogenesis abundant protein-related / LEA protein-related	3418	2146	998	609	-1.42539	2.80598e-06	800	1227	-1.36423	1.94196e-05	1680	1074	-0.904076	0.0121443
AT3G24500.1	multiprotein bridging factor 1C	848	1246	258	118	-2.10712	5.59997e-11	641	375	-0.906483	0.0375846	443	491	-0.931553	0.0227529
AT3G24500.2	multiprotein bridging factor 1C	463	672	168	87	-1.76597	3.00224e-07	321	200	-0.987244	0.0235048	232	287	-0.884704	0.0478843
AT3G49190.1	O-acyltransferase (WSD1-like) family protein	428	410	174	104	-1.205	0.000199095	125	143	-1.52904	1.11993e-06	180	217	-0.863304	0.0199097
AT3G51910.1	heat shock transcription factor A7A	591	996	367	189	-1.11958	2.1322e-06	382	406	-0.867932	0.000992704	360	254	-1.19733	3.90139e-07
AT4G11050.1	glycosyl hydrolase 9C3	346	225	126	64	-1.23591	0.000315367	186	154	-0.649734	0.208334	224	145	-0.512403	0.390646
AT4G11660.1	winged-helix DNA-binding transcription factor family protein	600	666	290	169	-1.07271	3.04277e-07	382	333	-0.701834	0.00439792	358	303	-0.76287	0.00106154
AT4G15393.1	cytochrome P450, family 702, subfamily A, polypeptide 5	243	484	126	95	-1.26667	0.000396133	160	145	-1.10323	0.00408752	140	136	-1.17767	0.00135085
AT4G15393.2	cytochrome P450, family 702, subfamily A, polypeptide 5	257	517	136	101	-1.25767	0.000297106	175	163	-1.04504	0.00600826	150	139	-1.2071	0.000609655
AT4G15393.3	cytochrome P450, family 702, subfamily A, polypeptide 5	222	428	118	86	-1.22747	0.000562096	148	131	-1.07199	0.00479107	130	124	-1.14132	0.00173474
AT4G18205.1	Nucleotide-sugar transporter family protein	69	99	30	19	-1.36518	0.000844518	20	16	-2.08389	1.04165e-07	49	39	-0.765359	0.132536
AT4G19460.1	UDP-Glycosyltransferase superfamily protein	136	170	56	42	-1.22167	0.000514677	64	85	-0.910238	0.0200446	106	96	-0.417158	0.573043
AT4G21903.1	MATE efflux family protein	137	226	44	27	-1.93522	0.000153037	76	81	-1.0674	0.120524	72	128	-0.570106	0.658779
AT4G21903.2	MATE efflux family protein	134	240	54	27	-1.80839	0.000754932	79	78	-1.10646	0.115865	72	130	-0.591648	0.657499
AT4G27400.1	Late embryogenesis abundant (LEA) protein-related	596	626	287	167	-1.03969	8.4499e-08	226	264	-1.19847	1.08383e-09	436	300	-0.584803	0.0120599
AT4G30290.1	xyloglucan endotransglucosylase/hydrolase 19	1533	1836	589	362	-1.42415	3.4836e-14	1005	969	-0.645333	0.00726433	1928	950	-0.120373	0.979847
AT4G37160.1	SKU5 similar 15	1250	1121	523	286	-1.18201	7.96997e-07	441	554	-1.14151	5.30391e-06	523	485	-1.05348	2.59561e-05
AT4G37310.1	cytochrome P450, family 81, subfamily H, polypeptide 1	254	296	106	67	-1.26542	4.48104e-07	293	418	0.494197	0.183133	792	551	1.44121	2.00512e-11
AT5G04140.1	glutamate synthase 1	181	297	77	40	-1.62885	2.22841e-08	71	70	-1.62077	4.97993e-08	126	92	-0.960909	0.00327817
AT5G04140.2	glutamate synthase 1	178	291	76	40	-1.61282	3.21785e-08	71	69	-1.60383	6.35824e-08	126	92	-0.933763	0.00486912
AT5G44820.1	Nucleotide-diphospho-sugar transferase family protein	122	153	44	18	-1.77684	4.14983e-05	60	41	-1.31514	0.00665284	32	43	-1.65731	0.000236868
AT5G51440.1	HSP20-like chaperones superfamily protein	340	320	65	54	-2.05438	1.34558e-15	201	154	-0.779116	0.011652	290	195	-0.30532	0.662291
AT5G51470.1	Auxin-responsive GH3 family protein	109	106	28	12	-2.04459	4.17948e-08	47	52	-0.999666	0.0229093	72	32	-0.938117	0.0257064
AT5G52640.1	heat shock protein 90.1	883	930	301	308	-1.10255	0.000849847	665	725	-0.264064	0.843422	806	896	0.126915	1
AT5G54770.1	thiazole biosynthetic enzyme, chloroplast (ARA6) (THI1) (THI4)	732	1358	300	226	-1.53596	0.000278293	247	321	-1.73173	4.00774e-05	368	580	-0.845292	0.142663
AT5G56010.1	heat shock protein 81-3	12657	12548	6771	3008	-1.02791	6.74705e-05	8805	6522	-0.601321	0.0935352	9161	7327	-0.444742	0.307801
AT5G62720.1	Integral membrane HPP family protein	891	982	333	178	-1.49669	1.75095e-08	317	232	-1.64812	1.7277e-09	380	415	-1.02297	0.000585325
AT5G62720.2	Integral membrane HPP family protein	831	901	308	157	-1.52701	3.25908e-08	299	211	-1.64227	9.06691e-09	343	377	-1.05314	0.000673288

## Sheet: DOWN_3h
reference_id	annotation	pXVE::YFP-MYB50_0h_1	pXVE::YFP-MYB50_0h_2	pXVE::YFP-MYB50_est-1h_1	pXVE::YFP-MYB50_est-1h_2	logFC_est-1h vs 0h	FDR_est-1h vs 0h	pXVE::YFP-MYB50_est-3h_1	pXVE::YFP-MYB50_est-3h_2	logFC_est-3h vs 0h	FDR_est-3h vs 0h	pXVE::YFP-MYB50_est-6h_1	pXVE::YFP-MYB50_est-6h_2	logFC_est-6h vs 0h	FDR_est-6h vs 0h
AT1G06080.1	delta 9 desaturase 1	176	213	97	55	-0.960812	0.00238608	75	100	-1.02579	0.000954768	97	79	-0.97693	0.00156622
AT1G06090.1	Fatty acid desaturase family protein	1294	1467	549	418	-1.08288	9.87064e-05	470	724	-1.08671	0.000142711	967	926	-0.344754	0.608942
AT1G16400.1	cytochrome P450, family 79, subfamily F, polypeptide 2	671	547	366	148	-0.925935	0.149854	261	107	-1.61893	0.000645408	128	135	-2.01905	4.48106e-06
AT1G23160.1	Auxin-responsive GH3 family protein	91	109	8	2	-3.90699	1.20643e-16	26	22	-1.92814	4.09629e-06	19	24	-2.02684	1.23901e-06
AT1G27020.1	unknown protein	642	1161	538	368	-0.555266	0.402243	365	209	-1.50418	8.66099e-06	369	349	-1.10904	0.00228588
AT1G29910.1	chlorophyll A/B binding protein 3	324	602	155	140	-1.16747	0.131427	92	100	-2.12103	0.000214349	123	291	-0.818189	0.421774
AT1G29920.1	chlorophyll A/B-binding protein 2	639	1012	289	269	-1.08491	0.0313613	194	192	-1.95612	2.05563e-06	262	426	-0.973225	0.0618403
AT1G29930.1	chlorophyll A/B binding protein 1	2385	3994	1138	1039	-1.06772	0.0261407	750	749	-1.94619	8.63467e-07	844	1315	-1.27128	0.00326144
AT1G37130.1	nitrate reductase 2	3117	3994	1138	661	-1.58801	4.34568e-08	1229	954	-1.57401	2.0175e-07	1506	1917	-0.805209	0.0316994
AT1G47600.1	beta glucosidase 34	2413	2717	734	553	-1.56514	4.28294e-08	733	1059	-1.39507	4.84355e-06	957	1116	-1.07823	0.00079179
AT1G47600.2	beta glucosidase 34	2304	2588	688	528	-1.57571	4.30998e-08	695	991	-1.4146	4.09629e-06	901	1062	-1.08706	0.00077934
AT1G51260.1	lysophosphatidyl acyltransferase 3	59	54	24	18	-1.02078	0.0759704	17	18	-1.56715	0.000800629	34	18	-0.989683	0.0580551
AT1G51470.1	beta glucosidase 35	2306	2650	745	555	-1.50175	3.83148e-08	766	1088	-1.29515	9.5139e-06	980	1092	-1.03494	0.00076255
AT1G64710.1	GroES-like zinc-binding dehydrogenase family protein	11	36	2	0	-4.00674	0.000659572	0	1	-5.09333	0.0001188	1	0	-5.08847	9.20366e-05
AT1G64710.2	GroES-like zinc-binding dehydrogenase family protein	11	34	2	0	-3.94527	0.000722918	0	1	-5.03376	0.0001188	1	0	-5.02792	7.63064e-05
AT1G65570.1	Pectin lyase-like superfamily protein	153	336	61	54	-1.60605	0.0160602	51	45	-2.19117	0.000290746	40	86	-1.6324	0.0121746
AT1G68740.1	EXS (ERD1/XPR1/SYG1) family protein	374	320	283	223	-0.0367835	1	148	136	-1.17767	7.14349e-06	268	190	-0.45837	0.269955
AT1G73600.1	S-adenosyl-L-methionine-dependent methyltransferases superfamily protein	199	144	71	41	-1.24122	0.00288533	65	51	-1.45871	0.000268863	53	52	-1.54247	8.32801e-05
AT1G73600.2	S-adenosyl-L-methionine-dependent methyltransferases superfamily protein	203	144	67	36	-1.38755	0.00122938	64	49	-1.51442	0.000388643	49	53	-1.59083	0.000143769
AT1G73602.1	conserved peptide upstream open reading frame 32	199	144	71	41	-1.24122	0.00288533	65	51	-1.45871	0.000268863	53	52	-1.54247	8.32801e-05
AT1G77760.1	nitrate reductase 1	347	712	55	38	-3.06761	3.33139e-18	54	40	-3.33885	1.17885e-20	112	116	-1.98547	1.94473e-08
AT1G78460.1	SOUL heme-binding family protein	408	542	221	205	-0.694609	0.0651526	146	193	-1.35571	1.6123e-06	139	69	-2.06608	1.10166e-14
AT2G05180.1	cytochrome P450, family 705, subfamily A, polypeptide 6	78	61	46	21	-0.687757	0.404721	21	22	-1.57695	0.000686503	43	23	-0.955113	0.0773516
AT2G15620.1	nitrite reductase 1	3762	3721	1536	929	-1.21416	3.42849e-07	1673	1215	-1.2572	3.29314e-07	2489	2289	-0.459171	0.248518
AT2G26150.1	heat shock transcription factor A2	253	292	20	18	-3.41387	1.58558e-22	88	77	-1.59836	1.68394e-06	60	72	-1.83997	2.06623e-08
AT2G26150.2	heat shock transcription factor A2	263	304	22	18	-3.40335	8.43823e-25	90	77	-1.63799	1.38943e-07	66	74	-1.82001	3.99953e-09
AT2G37700.1	Fatty acid hydroxylase superfamily	128	113	49	36	-1.0959	0.0371355	26	46	-1.6276	0.00020695	29	32	-1.80312	3.02725e-05
AT2G37700.2	Fatty acid hydroxylase superfamily	106	87	33	22	-1.41543	0.0120913	14	32	-1.95451	0.00011063	20	23	-1.98701	9.2063e-05
AT2G39040.1	Peroxidase superfamily protein	638	687	283	290	-0.740063	0.0283681	279	230	-1.25914	4.19589e-06	129	92	-2.43236	2.88494e-21
AT3G03190.1	glutathione S-transferase F11	69	55	50	29	-0.270564	1	21	7	-2.02722	0.000253714	13	11	-2.21459	4.07532e-05
AT3G16770.1	ethylene-responsive element binding protein	961	1371	490	449	-0.840285	0.0251184	363	614	-1.12092	0.000732449	434	368	-1.34769	1.06806e-05
AT3G19430.1	late embryogenesis abundant protein-related / LEA protein-related	3418	2146	998	609	-1.42539	2.80598e-06	800	1227	-1.36423	1.94196e-05	1680	1074	-0.904076	0.0121443
AT3G19700.1	Leucine-rich repeat protein kinase family protein	71	49	48	18	-0.53344	0.852668	7	1	-3.76418	3.59129e-08	10	12	-2.27445	0.00040909
AT3G19710.1	branched-chain aminotransferase4	467	340	243	82	-1.02696	0.595649	88	15	-2.86521	0.000769795	40	86	-2.39805	0.00559041
AT3G20160.1	Terpenoid synthases superfamily protein	189	139	60	43	-1.27356	0.00639627	38	52	-1.75959	3.28785e-05	49	56	-1.45954	0.000997903
AT3G21180.1	autoinhibited Ca(2+)-ATPase 9	356	408	251	168	-0.457159	0.299089	185	162	-1.01441	9.19945e-05	151	145	-1.1824	2.20869e-06
AT3G31161.1	pseudogene	40	39	40	0	-0.834284	0.958526	0	0	-8.25617	0.000252411	0	0	-8.24652	0.000173696
AT3G49190.1	O-acyltransferase (WSD1-like) family protein	428	410	174	104	-1.205	0.000199095	125	143	-1.52904	1.11993e-06	180	217	-0.863304	0.0199097
AT3G54830.1	Transmembrane amino acid transporter family protein	62	76	49	21	-0.605381	0.538192	12	6	-2.796	1.12497e-08	1	5	-4.30079	1.41409e-13
AT3G63140.1	chloroplast stem-loop binding protein of 41 kDa	57	119	21	17	-1.75686	0.00439149	21	18	-2.01831	0.000654974	27	38	-1.1867	0.0997437
AT4G13770.1	cytochrome P450, family 83, subfamily A, polypeptide 1	510	387	236	134	-0.912356	0.366576	130	39	-2.30269	5.05629e-05	41	63	-2.87782	1.47825e-07
AT4G15290.1	Cellulose synthase family protein	580	470	231	205	-0.835569	0.00724849	219	251	-1.05234	0.000231456	319	219	-0.83038	0.00593061
AT4G18197.1	purine permease 7	52	88	14	16	-1.7628	0.00109543	17	13	-2.07529	5.4085e-05	29	28	-1.10313	0.0747232
AT4G18205.1	Nucleotide-sugar transporter family protein	69	99	30	19	-1.36518	0.000844518	20	16	-2.08389	1.04165e-07	49	39	-0.765359	0.132536
AT4G27400.1	Late embryogenesis abundant (LEA) protein-related	596	626	287	167	-1.03969	8.4499e-08	226	264	-1.19847	1.08383e-09	436	300	-0.584803	0.0120599
AT4G30110.1	heavy metal atpase 2	135	159	100	66	-0.416451	0.722684	41	61	-1.40065	0.000108062	40	44	-1.61908	5.56576e-06
AT4G37160.1	SKU5 similar 15	1250	1121	523	286	-1.18201	7.96997e-07	441	554	-1.14151	5.30391e-06	523	485	-1.05348	2.59561e-05
AT4G37390.1	Auxin-responsive GH3 family protein	326	629	207	149	-0.979483	0.00219372	150	148	-1.53165	9.99049e-08	175	101	-1.63548	6.1811e-09
AT4G38970.1	fructose-bisphosphate aldolase 2	263	523	132	93	-1.358	0.0435458	65	114	-1.9831	0.000610851	72	149	-1.50663	0.0151954
AT4G38970.2	fructose-bisphosphate aldolase 2	246	503	127	83	-1.398	0.0410846	60	107	-2.01227	0.000644995	69	145	-1.48038	0.0217361
AT5G01330.1	pyruvate decarboxylase-3	620	501	370	244	-0.476691	0.23432	270	229	-1.05998	2.21523e-05	275	172	-1.20325	4.40196e-07
AT5G04140.1	glutamate synthase 1	181	297	77	40	-1.62885	2.22841e-08	71	70	-1.62077	4.97993e-08	126	92	-0.960909	0.00327817
AT5G04140.2	glutamate synthase 1	178	291	76	40	-1.61282	3.21785e-08	71	69	-1.60383	6.35824e-08	126	92	-0.933763	0.00486912
AT5G10210.1	unknown protein	49	55	33	12	-0.835615	0.250302	8	13	-2.1724	1.08459e-05	29	17	-1.03543	0.0716719
AT5G19600.1	sulfate transporter 3;5	143	195	42	27	-1.87671	0.00231659	37	26	-2.28695	0.000131491	44	99	-0.933916	0.326616
AT5G23010.1	methylthioalkylmalate synthase 1	451	481	193	150	-1.01051	0.218713	150	49	-2.10527	0.0001188	68	107	-2.15594	5.55975e-05
AT5G23980.1	ferric reduction oxidase 4	536	649	437	353	-0.143241	1	310	218	-1.03937	0.000240745	214	196	-1.34245	3.42997e-07
AT5G36870.1	glucan synthase-like 9	212	222	147	87	-0.499247	0.246906	104	90	-1.04051	0.00013633	64	49	-1.78823	4.92469e-12
AT5G54770.1	thiazole biosynthetic enzyme, chloroplast (ARA6) (THI1) (THI4)	732	1358	300	226	-1.53596	0.000278293	247	321	-1.73173	4.00774e-05	368	580	-0.845292	0.142663
AT5G55110.1	Stigma-specific Stig1 family protein	206	202	108	79	-0.715319	0.0413659	97	82	-1.06998	0.000165487	166	120	-0.363786	0.527831
AT5G62720.1	Integral membrane HPP family protein	891	982	333	178	-1.49669	1.75095e-08	317	232	-1.64812	1.7277e-09	380	415	-1.02297	0.000585325
AT5G62720.2	Integral membrane HPP family protein	831	901	308	157	-1.52701	3.25908e-08	299	211	-1.64227	9.06691e-09	343	377	-1.05314	0.000673288

## Sheet: DOWN_6h
reference_id	annotation	pXVE::YFP-MYB50_0h_1	pXVE::YFP-MYB50_0h_2	pXVE::YFP-MYB50_est-1h_1	pXVE::YFP-MYB50_est-1h_2	logFC_est-1h vs 0h	FDR_est-1h vs 0h	pXVE::YFP-MYB50_est-3h_1	pXVE::YFP-MYB50_est-3h_2	logFC_est-3h vs 0h	FDR_est-3h vs 0h	pXVE::YFP-MYB50_est-6h_1	pXVE::YFP-MYB50_est-6h_2	logFC_est-6h vs 0h	FDR_est-6h vs 0h
AT1G09750.1	Eukaryotic aspartyl protease family protein	398	290	209	234	-0.167666	1	132	210	-0.906805	0.0832244	113	66	-1.83179	1.82823e-06
AT1G12110.1	nitrate transporter 1.1	2912	3794	1751	779	-1.05286	0.0028924	1888	1062	-1.05382	0.00419474	1175	1134	-1.32888	4.91488e-05
AT1G14080.1	fucosyltransferase 6	504	507	379	283	-0.191391	0.947748	320	311	-0.562306	0.0859436	211	194	-1.14197	1.67049e-06
AT1G15550.1	gibberellin 3-oxidase 1	388	343	206	165	-0.557286	0.182693	196	232	-0.660329	0.0627014	153	127	-1.22526	5.11568e-06
AT1G16400.1	cytochrome P450, family 79, subfamily F, polypeptide 2	671	547	366	148	-0.925935	0.149854	261	107	-1.61893	0.000645408	128	135	-2.01905	4.48106e-06
AT1G23160.1	Auxin-responsive GH3 family protein	91	109	8	2	-3.90699	1.20643e-16	26	22	-1.92814	4.09629e-06	19	24	-2.02684	1.23901e-06
AT1G25560.1	AP2/B3 transcription factor family protein	663	1019	890	593	0.243315	0.875248	546	842	-0.139766	0.976343	413	296	-1.07528	4.05002e-05
AT1G26360.1	methyl esterase 13	15	41	13	3	-1.42242	0.27179	11	6	-1.55209	0.215661	1	3	-3.52192	0.000591453
AT1G27110.1	Tetratricopeptide repeat (TPR)-like superfamily protein	143	124	78	43	-0.761942	0.0867969	69	70	-0.827649	0.0434788	72	36	-1.19038	0.000435163
AT1G27140.1	glutathione S-transferase tau 14	237	229	169	93	-0.454824	0.700045	129	70	-1.11045	0.0108284	32	38	-2.54485	1.42731e-11
AT1G28660.1	GDSL-like Lipase/Acylhydrolase superfamily protein	114	145	76	46	-0.683601	0.280466	67	75	-0.738283	0.186114	74	23	-1.32277	0.000531133
AT1G29025.1	Calcium-binding EF-hand family protein	1087	907	867	617	-0.0209032	1	677	487	-0.668235	0.0288444	540	352	-1.03208	2.76468e-05
AT1G47600.1	beta glucosidase 34	2413	2717	734	553	-1.56514	4.28294e-08	733	1059	-1.39507	4.84355e-06	957	1116	-1.07823	0.00079179
AT1G47600.2	beta glucosidase 34	2304	2588	688	528	-1.57571	4.30998e-08	695	991	-1.4146	4.09629e-06	901	1062	-1.08706	0.00077934
AT1G51470.1	beta glucosidase 35	2306	2650	745	555	-1.50175	3.83148e-08	766	1088	-1.29515	9.5139e-06	980	1092	-1.03494	0.00076255
AT1G53680.1	glutathione S-transferase TAU 28	166	201	189	92	-0.0162064	1	173	81	-0.403773	0.754692	56	49	-1.62666	0.000100552
AT1G54740.1	Protein of unknown function (DUF3049)	487	699	493	389	0.0184881	1	296	390	-0.655752	0.0350599	319	180	-1.1112	4.76853e-06
AT1G60740.1	Thioredoxin superfamily protein	761	744	622	583	0.136152	1	463	561	-0.439999	0.449914	487	208	-1.03272	0.000568991
AT1G62770.1	Plant invertase/pectin methylesterase inhibitor superfamily protein	494	578	255	233	-0.678949	0.0937531	320	488	-0.283679	0.781704	266	134	-1.30775	5.08592e-06
AT1G63930.1	from the Czech 'roh' meaning 'corner'	98	105	84	49	-0.219794	1	87	42	-0.531815	0.593335	39	25	-1.52192	0.00076174
AT1G64380.1	Integrase-type DNA-binding superfamily protein	565	1115	686	369	-0.26711	0.859746	410	368	-0.960628	0.00145105	290	204	-1.58567	1.50183e-09
AT1G64710.1	GroES-like zinc-binding dehydrogenase family protein	11	36	2	0	-4.00674	0.000659572	0	1	-5.09333	0.0001188	1	0	-5.08847	9.20366e-05
AT1G64710.2	GroES-like zinc-binding dehydrogenase family protein	11	34	2	0	-3.94527	0.000722918	0	1	-5.03376	0.0001188	1	0	-5.02792	7.63064e-05
AT1G65970.1	thioredoxin-dependent peroxidase 2	2435	2323	2025	1969	0.21254	1	1349	1892	-0.440264	0.600421	1164	417	-1.53732	4.2734e-06
AT1G73600.1	S-adenosyl-L-methionine-dependent methyltransferases superfamily protein	199	144	71	41	-1.24122	0.00288533	65	51	-1.45871	0.000268863	53	52	-1.54247	8.32801e-05
AT1G73600.2	S-adenosyl-L-methionine-dependent methyltransferases superfamily protein	203	144	67	36	-1.38755	0.00122938	64	49	-1.51442	0.000388643	49	53	-1.59083	0.000143769
AT1G73602.1	conserved peptide upstream open reading frame 32	199	144	71	41	-1.24122	0.00288533	65	51	-1.45871	0.000268863	53	52	-1.54247	8.32801e-05
AT1G74940.1	Protein of unknown function (DUF581)	478	591	466	380	0.106396	1	334	361	-0.49394	0.248315	228	228	-1.02858	0.000119457
AT1G77760.1	nitrate reductase 1	347	712	55	38	-3.06761	3.33139e-18	54	40	-3.33885	1.17885e-20	112	116	-1.98547	1.94473e-08
AT1G78460.1	SOUL heme-binding family protein	408	542	221	205	-0.694609	0.0651526	146	193	-1.35571	1.6123e-06	139	69	-2.06608	1.10166e-14
AT1G80830.1	natural resistance-associated macrophage protein 1	2585	2650	1863	1549	-0.175623	0.991285	1278	1941	-0.584228	0.10617	1160	778	-1.2912	1.45005e-07
AT2G03720.1	Adenine nucleotide alpha hydrolases-like superfamily protein	144	193	104	54	-0.705468	0.217642	106	91	-0.643407	0.296169	44	58	-1.50711	6.44667e-05
AT2G26150.1	heat shock transcription factor A2	253	292	20	18	-3.41387	1.58558e-22	88	77	-1.59836	1.68394e-06	60	72	-1.83997	2.06623e-08
AT2G26150.2	heat shock transcription factor A2	263	304	22	18	-3.40335	8.43823e-25	90	77	-1.63799	1.38943e-07	66	74	-1.82001	3.99953e-09
AT2G29620.1	unknown protein	132	180	110	106	-0.0710778	1	98	87	-0.622613	0.237964	74	49	-1.18895	0.000746176
AT2G37130.1	Peroxidase superfamily protein	15821	19325	13446	10202	-0.134976	0.999696	12144	11281	-0.458354	0.123596	9776	5381	-1.09127	1.96912e-08
AT2G37130.2	Peroxidase superfamily protein	14390	17395	12372	9349	-0.11384	1	11188	10492	-0.425579	0.183774	9067	4903	-1.06703	5.10327e-08
AT2G37700.1	Fatty acid hydroxylase superfamily	128	113	49	36	-1.0959	0.0371355	26	46	-1.6276	0.00020695	29	32	-1.80312	3.02725e-05
AT2G37700.2	Fatty acid hydroxylase superfamily	106	87	33	22	-1.41543	0.0120913	14	32	-1.95451	0.00011063	20	23	-1.98701	9.2063e-05
AT2G39040.1	Peroxidase superfamily protein	638	687	283	290	-0.740063	0.0283681	279	230	-1.25914	4.19589e-06	129	92	-2.43236	2.88494e-21
AT2G41870.1	Remorin family protein	315	393	432	243	0.320903	0.666665	298	372	0.0475331	1	196	87	-1.21208	9.30203e-07
AT2G42380.2	Basic-leucine zipper (bZIP) transcription factor family protein	80	85	42	32	-0.743272	0.188455	36	26	-1.28744	0.00131301	33	24	-1.38223	0.000380862
AT2G43100.1	isopropylmalate isomerase 2	404	343	231	130	-0.678642	0.445537	204	90	-1.23515	0.0163337	100	123	-1.53169	0.000893326
AT2G43890.1	Pectin lyase-like superfamily protein	350	223	447	237	0.603878	0.33461	159	161	-0.74372	0.150132	91	97	-1.43361	7.66707e-05
AT2G46680.1	homeobox 7	1102	1767	1804	901	0.29695	0.76453	1296	1174	-0.0755807	1	688	307	-1.41712	1.46877e-08
AT2G46680.2	homeobox 7	1027	1624	1703	842	0.320795	0.712482	1219	1101	-0.0526786	1	662	293	-1.36383	5.83401e-08
AT3G02620.1	Plant stearoyl-acyl-carrier-protein desaturase family protein	584	974	545	556	-0.00403193	1	601	455	-0.4187	0.553042	262	199	-1.57398	1.1009e-07
AT3G03190.1	glutathione S-transferase F11	69	55	50	29	-0.270564	1	21	7	-2.02722	0.000253714	13	11	-2.21459	4.07532e-05
AT3G04530.1	phosphoenolpyruvate carboxylase kinase 2	235	272	271	134	0.0487962	1	138	117	-0.8667	0.00271091	104	57	-1.52273	1.4708e-09
AT3G05155.1	Major facilitator superfamily protein	127	119	158	98	0.449783	0.472358	91	73	-0.46758	0.435433	52	35	-1.3582	2.37526e-05
AT3G07070.1	Protein kinase superfamily protein	112	143	82	46	-0.601159	0.604288	93	42	-0.787381	0.298596	33	34	-1.73419	0.000250967
AT3G09330.1	Transmembrane amino acid transporter family protein	61	44	51	23	-0.155914	1	24	12	-1.43208	0.0450577	1	5	-3.91334	2.63079e-08
AT3G09340.1	Transmembrane amino acid transporter family protein	34	27	30	16	-0.0262678	1	8	7	-1.89261	0.00481231	1	2	-4.09994	1.73902e-07
AT3G16770.1	ethylene-responsive element binding protein	961	1371	490	449	-0.840285	0.0251184	363	614	-1.12092	0.000732449	434	368	-1.34769	1.06806e-05
AT3G19700.1	Leucine-rich repeat protein kinase family protein	71	49	48	18	-0.53344	0.852668	7	1	-3.76418	3.59129e-08	10	12	-2.27445	0.00040909
AT3G20160.1	Terpenoid synthases superfamily protein	189	139	60	43	-1.27356	0.00639627	38	52	-1.75959	3.28785e-05	49	56	-1.45954	0.000997903
AT3G21180.1	autoinhibited Ca(2+)-ATPase 9	356	408	251	168	-0.457159	0.299089	185	162	-1.01441	9.19945e-05	151	145	-1.1824	2.20869e-06
AT3G22740.1	homocysteine S-methyltransferase 3	82	84	64	35	-0.357548	0.801313	36	39	-1.0236	0.0120212	32	22	-1.47299	5.24836e-05
AT3G31161.1	pseudogene	40	39	40	0	-0.834284	0.958526	0	0	-8.25617	0.000252411	0	0	-8.24652	0.000173696
AT3G48340.1	Cysteine proteinases superfamily protein	2234	2532	1444	1101	-0.473495	0.0786696	1302	1188	-0.813481	7.05775e-05	1094	783	-1.18782	1.32943e-10
AT3G48740.1	Nodulin MtN3 family protein	557	1057	686	462	-0.0545878	1	496	507	-0.538192	0.305823	311	324	-1.11311	0.000418386
AT3G50740.1	UDP-glucosyl transferase 72E1	2230	2391	1152	1035	-0.622757	0.112988	1735	1356	-0.459703	0.382282	938	923	-1.11116	7.41623e-05
AT3G50820.1	photosystem II subunit O-2	224	505	129	91	-1.27912	0.00196005	140	226	-0.83908	0.121816	144	106	-1.35243	0.00082542
AT3G51910.1	heat shock transcription factor A7A	591	996	367	189	-1.11958	2.1322e-06	382	406	-0.867932	0.000992704	360	254	-1.19733	3.90139e-07
AT3G54830.1	Transmembrane amino acid transporter family protein	62	76	49	21	-0.605381	0.538192	12	6	-2.796	1.12497e-08	1	5	-4.30079	1.41409e-13
AT3G57540.1	Remorin family protein	888	1018	832	386	-0.288974	0.70442	704	633	-0.38779	0.390237	462	216	-1.38759	3.74437e-10
AT3G58620.1	tetratricopetide-repeat thioredoxin-like 4	765	735	565	349	-0.323923	0.487026	346	416	-0.861795	6.74587e-05	388	228	-1.16005	6.28428e-09
AT3G58990.1	isopropylmalate isomerase 1	592	557	425	166	-0.639659	0.619962	262	91	-1.58745	0.00379674	114	132	-2.01053	4.94328e-05
AT3G59940.1	Galactose oxidase/kelch repeat superfamily protein	810	1712	1059	898	0.115985	1	441	986	-0.668431	0.438274	337	339	-1.66166	0.000197645
AT4G00680.1	actin depolymerizing factor 8	196	260	164	117	-0.275402	0.880599	160	133	-0.5078	0.324399	93	93	-1.10068	0.00042989
AT4G01680.1	myb domain protein 55	184	151	126	105	-0.113023	1	100	69	-0.87662	0.0548238	53	38	-1.74004	8.81111e-07
AT4G01680.2	myb domain protein 55	164	132	111	93	-0.114679	1	83	60	-0.93938	0.0348481	49	36	-1.65848	5.63967e-06
AT4G01680.3	myb domain protein 55	149	114	97	80	-0.153104	1	81	54	-0.854	0.111779	46	32	-1.6182	4.84616e-05
AT4G01890.1	Pectin lyase-like superfamily protein	26	20	19	7	-0.456868	0.970031	10	6	-1.39644	0.138833	3	1	-3.32114	5.01473e-05
AT4G07820.1	CAP (Cysteine-rich secretory proteins, Antigen 5, and Pathogenesis-related 1 protein) superfamily protein	656	1110	626	772	0.192442	1	546	494	-0.62076	0.264215	345	221	-1.48028	6.42459e-06
AT4G12470.1	azelaic acid induced 1	1494	1850	1350	1119	0.0129355	1	1085	787	-0.709073	0.0264717	692	609	-1.17124	4.11061e-06
AT4G13770.1	cytochrome P450, family 83, subfamily A, polypeptide 1	510	387	236	134	-0.912356	0.366576	130	39	-2.30269	5.05629e-05	41	63	-2.87782	1.47825e-07
AT4G15160.1	Bifunctional inhibitor/lipid-transfer protein/seed storage 2S albumin superfamily protein	4074	3245	3149	1863	-0.173233	0.975466	2838	2416	-0.373202	0.449959	2200	1184	-1.0154	2.39428e-05
AT4G15160.2	Bifunctional inhibitor/lipid-transfer protein/seed storage 2S albumin superfamily protein	2820	2326	2302	1324	-0.134696	1	2061	1747	-0.32753	0.607867	1635	762	-1.0225	6.26239e-05
AT4G15390.1	HXXXD-type acyl-transferase family protein	3727	5365	3031	2429	-0.282002	0.742884	3241	2437	-0.543593	0.109209	2406	1499	-1.07021	5.03515e-06
AT4G15393.2	cytochrome P450, family 702, subfamily A, polypeptide 5	257	517	136	101	-1.25767	0.000297106	175	163	-1.04504	0.00600826	150	139	-1.2071	0.000609655
AT4G21440.1	MYB-like 102	57	148	55	14	-1.23213	0.236115	33	14	-1.9586	0.0131221	12	12	-2.86571	6.2586e-05
AT4G22214.1	Defensin-like (DEFL) family protein	134	221	111	54	-0.718495	0.319676	113	56	-0.92919	0.103314	47	29	-2.06483	5.59719e-07
AT4G30110.1	heavy metal atpase 2	135	159	100	66	-0.416451	0.722684	41	61	-1.40065	0.000108062	40	44	-1.61908	5.56576e-06
AT4G33730.1	CAP (Cysteine-rich secretory proteins, Antigen 5, and Pathogenesis-related 1 protein) superfamily protein	48	109	31	26	-1.0025	0.206308	45	30	-0.912669	0.268371	23	16	-1.82713	0.000877154
AT4G37160.1	SKU5 similar 15	1250	1121	523	286	-1.18201	7.96997e-07	441	554	-1.14151	5.30391e-06	523	485	-1.05348	2.59561e-05
AT4G37390.1	Auxin-responsive GH3 family protein	326	629	207	149	-0.979483	0.00219372	150	148	-1.53165	9.99049e-08	175	101	-1.63548	6.1811e-09
AT4G37950.1	Rhamnogalacturonate lyase family protein	60	42	36	24	-0.375113	0.956195	21	13	-1.47153	0.0153028	6	3	-3.34698	1.64543e-08
AT5G01330.1	pyruvate decarboxylase-3	620	501	370	244	-0.476691	0.23432	270	229	-1.05998	2.21523e-05	275	172	-1.20325	4.40196e-07
AT5G11440.1	CTC-interacting domain 5	80	65	48	19	-0.771996	0.505337	45	19	-1.06732	0.187888	13	10	-2.50486	1.61503e-05
AT5G23010.1	methylthioalkylmalate synthase 1	451	481	193	150	-1.01051	0.218713	150	49	-2.10527	0.0001188	68	107	-2.15594	5.55975e-05
AT5G23980.1	ferric reduction oxidase 4	536	649	437	353	-0.143241	1	310	218	-1.03937	0.000240745	214	196	-1.34245	3.42997e-07
AT5G23990.1	ferric reduction oxidase 5	2600	2507	2330	1458	-0.039109	1	1775	745	-0.903462	0.0531669	890	683	-1.53967	1.68652e-05
AT5G24880.1	unknown protein	61	129	61	27	-0.722479	0.613082	81	40	-0.499433	0.799508	19	21	-2.0253	0.000709301
AT5G25140.1	cytochrome P450, family 71, subfamily B, polypeptide 13	27	73	58	44	0.485954	0.907255	43	83	0.487729	0.836935	8	7	-2.52646	0.000325187
AT5G36870.1	glucan synthase-like 9	212	222	147	87	-0.499247	0.246906	104	90	-1.04051	0.00013633	64	49	-1.78823	4.92469e-12
AT5G44574.1	unknown protein	173	159	95	85	-0.450944	0.611661	120	109	-0.420828	0.579034	61	30	-1.74986	5.04281e-08
AT5G44820.1	Nucleotide-diphospho-sugar transferase family protein	122	153	44	18	-1.77684	4.14983e-05	60	41	-1.31514	0.00665284	32	43	-1.65731	0.000236868
AT5G52790.1	CBS domain-containing protein with a domain of unknown function (DUF21)	212	324	155	117	-0.543088	0.23432	137	148	-0.774932	0.0223055	104	87	-1.30751	2.80806e-06
AT5G53380.1	O-acyltransferase (WSD1-like) family protein	35	40	12	6	-1.65817	0.0365837	2	12	-2.27889	0.00137396	1	4	-3.6719	3.8184e-06
AT5G62310.1	AGC (cAMP-dependent, cGMP-dependent and protein kinase C) kinase family protein	165	157	124	96	-0.131103	1	91	64	-0.93741	0.0148676	69	56	-1.20804	0.000450258
AT5G62720.1	Integral membrane HPP family protein	891	982	333	178	-1.49669	1.75095e-08	317	232	-1.64812	1.7277e-09	380	415	-1.02297	0.000585325
AT5G62720.2	Integral membrane HPP family protein	831	901	308	157	-1.52701	3.25908e-08	299	211	-1.64227	9.06691e-09	343	377	-1.05314	0.000673288
AT5G65640.1	beta HLH protein 93	995	1094	1207	672	0.228623	0.720636	852	824	-0.196128	0.752066	482	359	-1.15417	7.47963e-11
AT5G65640.2	beta HLH protein 93	942	1034	1141	628	0.220177	0.749126	797	768	-0.214818	0.699724	453	336	-1.16678	5.96197e-11
AT5G66650.1	Protein of unknown function (DUF607)	211	384	210	142	-0.323852	0.898799	99	173	-0.984201	0.0252765	93	81	-1.57437	1.50231e-05
AT5G67430.1	Acyl-CoA N-acyltransferases (NAT) superfamily protein	233	311	194	153	-0.210795	0.978374	169	125	-0.756716	0.0420507	120	55	-1.51629	8.96865e-08
AT5G67450.1	zinc-finger protein 1	109	112	101	60	-0.0650318	1	77	58	-0.590156	0.282305	44	36	-1.30882	0.000186316
