# Supplementary material for: AtMYB50 regulates root cell elongation by upregulating PECTIN METHYLESTERASE INHIBITOR 8 in Arabidopsis thaliana
Source: PLoS One. 2023 Dec 22;18(12):e0285241. doi: 10.1371/journal.pone.0285241 (PMC10745173; doi:10.1371/journal.pone.0285241)
Supplement: S4 Table — (XLSX) [file pone.0285241.s011.xlsx]

## Sheet: Overlapped genes
Index									MYB50 RNAseq (up regulation)	MYB50 ChIPseq	UPB1 positive regulation	UPB1 negative regulation	A	B	C	D	E	F	G	H
MYB50 RNAseq (up regulation)	Upregulated genes (368 genes) in at least one time point of estradiol induction of MYB50 in RNAseq								AT1G01140	AT1G01140	AT5G05250	AT4G17340	AT5G05250	AT5G22570	AT1G09070	AT5G45340	AT1G02230	AT1G01140	AT1G01470	AT4G17340
MYB50 ChIPseq	Overlapped genes (50 genes) between upregulated genes by MYB50 and MYB50 bound genes								AT1G01470	AT1G02230	AT4G24570	AT1G30870	AT4G24570	AT5G39050	AT1G09950	AT4G15550	AT1G05340	AT1G20440	AT1G14780	AT1G30870
UPB1 positive regulation	Positively regulated genes (1,208 genes) by UPB1								AT1G02230	AT1G05340	AT4G16370	AT3G62680	AT4G16370	AT1G05560	AT1G10340	AT5G06980	AT1G09350	AT1G20450	AT1G30360	AT3G62680
UPB1 negative regulation	Negatively regulated genes (1,149 genes) by UPB1								AT1G05340	AT1G09350	AT3G56980	AT1G19900	AT3G56980	AT1G02850	AT1G11260	AT5G17350	AT1G10090	AT2G35290	AT1G43160	AT1G19900
									AT1G05560	AT1G10090	AT4G29780	AT4G26010	AT4G29780	AT2G18690	AT1G11960		AT1G22810	AT2G45820	AT1G57560	AT4G26010
									AT1G09070	AT1G20440	AT1G27730	AT1G12560	AT1G27730	AT3G47380	AT1G14540		AT1G56660	AT4G18070	AT2G43820	AT1G12560
									AT1G09350	AT1G20450	AT5G22570	AT4G33790	AT2G29330	AT3G25730	AT1G15010		AT1G66500	AT3G17130	AT3G04010	AT4G33790
									AT1G09950	AT1G22810	AT5G39050	AT1G62980	AT5G57560	AT3G51600	AT1G16850		AT1G78070	AT3G61380	AT3G45970	AT1G62980
									AT1G10090	AT1G56660	AT2G29330	AT5G05500	AT5G15950	AT5G13750	AT1G17990		AT1G78230		AT3G59220	AT5G05500
									AT1G10340	AT1G66500	AT5G57560	AT5G47450	AT5G22300	AT1G30820	AT1G18020		AT2G21500		AT3G59350	AT5G47450
									AT1G11260	AT1G78070	AT1G05560	AT3G23090	AT2G39350	AT4G33070	AT1G18200		AT2G23120		AT4G05050	AT3G23090
									AT1G11960	AT1G78230	AT5G15950	AT1G48930	AT3G43720	AT4G01870	AT1G18210		AT2G25460		AT4G19200	AT1G48930
									AT1G14540	AT2G21500	AT5G22300	AT1G32100	AT5G53970	AT2G15490	AT1G19380		AT3G03990		AT4G19960	AT1G32100
									AT1G14780	AT2G23120	AT2G39350	AT1G75750	AT5G61600	AT5G07860	AT1G21460		AT3G48520		AT4G39070	AT1G75750
									AT1G15010	AT2G25460	AT3G43720	AT5G01210	AT5G48175	AT5G53750	AT1G21790		AT3G50260		AT5G01750	AT5G01210
									AT1G16850	AT2G35290	AT1G02850	AT4G00680	AT3G21720	AT5G64250	AT1G22570		AT4G24960		AT5G05600	AT4G00680
									AT1G17990	AT2G45820	AT5G53970	AT5G44130	AT3G61190	AT1G17170	AT1G22830		AT4G25470		AT5G11070	AT5G44130
									AT1G18020	AT3G03990	AT5G61600	AT5G04960	AT1G07135	AT5G13330	AT1G25400		AT5G17460		AT5G25810	AT5G04960
									AT1G18200	AT3G48520	AT5G48175	AT5G42180	AT1G76470	AT5G07010	AT1G30730		AT5G39580		AT5G42570	AT5G42180
									AT1G18210	AT3G50260	AT3G21720	AT5G66390	AT1G44890	AT1G33790	AT1G33612		AT5G49520		AT5G43520	AT5G66390
									AT1G19380	AT4G18070	AT3G61190	AT3G10710	AT5G17960	AT1G76600	AT1G46768		AT5G52310		AT5G64850	AT3G10710
									AT1G20440	AT4G24960	AT1G07135	AT4G18430	AT1G79360	AT5G62350	AT1G48100		AT5G62570		AT3G22620	AT4G18430
									AT1G20450	AT4G25470	AT1G76470	AT4G16563	AT5G41280		AT1G51090		AT5G64750		AT3G49780	AT4G16563
									AT1G21460	AT5G06980	AT1G44890	AT4G02270	AT5G57660		AT1G53210		AT5G65300		AT1G01120	AT4G02270
									AT1G21790	AT5G17350	AT5G17960	AT3G49960	AT5G17980		AT1G53840		AT5G15960		AT1G02900	AT3G49960
									AT1G22570	AT5G17460	AT1G79360	AT5G67400	AT5G56080		AT1G58340		AT5G15970		AT1G12710	AT5G67400
									AT1G22810	AT5G39580	AT5G41280	AT5G35190	AT5G01870		AT1G61750		AT5G49480		AT1G78390	AT5G35190
									AT1G22830	AT5G45340	AT5G57660	AT2G45890	AT3G05330		AT1G62320		AT1G19190		AT2G42060	AT2G45890
									AT1G25400	AT5G49520	AT5G17980	AT4G25820	ATMG00120		AT1G62975		AT1G29230		AT2G45220	AT4G25820
									AT1G30360	AT5G52310	AT5G56080	AT1G08990	AT2G29490		AT1G63030		AT1G70170		AT3G02240	AT1G08990
									AT1G30730	AT5G62570	AT5G01870	AT4G00330	AT5G13740		AT1G65510		AT1G72240		AT3G05890	AT4G00330
									AT1G30820	AT5G64750	AT3G05330	AT1G53830	AT4G27652		AT1G65845		AT2G30040		AT3G13610	AT1G53830
									AT1G33612	AT5G65300	ATMG00120	AT5G17820	AT3G12580		AT1G66230		AT2G38060		AT3G25655	AT5G17820
									AT1G33790	AT4G15550	AT2G29490	AT5G15180	AT5G19920		AT1G68500		AT3G50300		AT5G26340	AT5G15180
									AT1G43160	AT5G15960	AT5G13740	AT4G12550	AT3G54510		AT1G69580		AT4G09030		AT5G52250	AT4G12550
									AT1G46768	AT5G15970	AT4G27652	AT4G15290	ATCG00420		AT1G70790		AT4G13180			AT4G15290
									AT1G48100	AT5G49480	AT3G12580	AT3G14850	AT2G04500		AT1G70800		AT4G18950			AT3G14850
									AT1G51090	AT1G19190	AT5G19920	AT1G13930	AT2G15790		AT1G73210		AT4G22240			AT1G13930
									AT1G53210	AT1G29230	AT3G54510	AT5G56870	AT4G24110		AT1G74710					AT5G56870
									AT1G53840	AT1G70170	ATCG00420	AT1G30750	AT1G69930		AT1G76650					AT1G30750
									AT1G56660	AT1G72240	AT2G04500	AT4G09990	AT2G26760		AT1G79245					AT4G09990
									AT1G57560	AT2G30040	AT2G15790	AT2G41970	AT1G31335		AT1G80450					AT2G41970
									AT1G58340	AT2G38060	AT4G24110	AT1G22530	AT1G80840		AT2G02680					AT1G22530
									AT1G61750	AT3G17130	AT1G69930	AT1G54970	AT2G17080		AT2G05580					AT1G54970
									AT1G62320	AT3G50300	AT2G26760	AT4G13580	AT2G41100		AT2G16660					AT4G13580
									AT1G62975	AT3G61380	AT1G31335	AT5G44020	AT1G33110		AT2G16900					AT5G44020
									AT1G63030	AT4G09030	AT1G80840	AT4G17220	AT3G27473		AT2G17660					AT4G17220
									AT1G65510	AT4G13180	AT2G17080	AT5G63600	AT1G05680		AT2G17840					AT5G63600
									AT1G65845	AT4G18950	AT5G45340	AT4G40090	AT5G26270		AT2G18700					AT4G40090
									AT1G66230	AT4G22240	AT2G41100	AT2G39430	AT5G48540		AT2G22860					AT2G39430
									AT1G66500		AT1G33110	AT3G45700	AT1G72920		AT2G27080					AT3G45700
									AT1G68500		AT3G27473	AT1G75620	AT1G20300		AT2G28305					AT1G75620
									AT1G69580		AT1G05680	AT4G26320	AT3G03770		AT2G30500					AT4G26320
									AT1G70790		AT5G26270	AT3G22600	AT5G08600		AT2G34510					AT3G22600
									AT1G70800		AT5G48540	AT4G30670	AT3G03450		AT2G38240					AT4G30670
									AT1G73210		AT1G72920	AT2G34810	AT4G00200		AT2G40750					AT2G34810
									AT1G74710		AT1G20300	AT4G34580	AT2G14960		AT2G44340					AT4G34580
									AT1G76600		AT3G03770	AT5G55050	AT1G34310		AT3G04030					AT5G55050
									AT1G76650		AT5G08600	AT1G47480	AT2G46450		AT3G04070					AT1G47480
									AT1G78070		AT3G03450	AT5G57620	AT3G56360		AT3G04640					AT5G57620
									AT1G78230		AT2G18690	AT1G63450	AT1G10640		AT3G09400					AT1G63450
									AT1G79245		AT4G00200	AT5G51890	AT4G24040		AT3G11260					AT5G51890
									AT1G80450		AT2G14960	AT2G30930	AT4G27240		AT3G11370					AT2G30930
									AT2G02680		AT1G34310	AT1G51680	AT2G34650		AT3G11402					AT1G51680
									AT2G05580		AT2G46450	AT5G22410	AT5G66460		AT3G14770					AT5G22410
									AT2G16660		AT3G56360	AT2G34500	AT2G34190		AT3G14780					AT2G34500
									AT2G16900		AT3G47380	AT3G19320	AT1G48470		AT3G15210					AT3G19320
									AT2G17660		AT1G10640	AT5G57530	AT5G52450		AT3G16800					AT5G57530
									AT2G17840		AT4G24040	AT2G27370	AT1G55700		AT3G20500					AT2G27370
									AT2G18690		AT4G27240	AT1G72430	AT3G16150		AT3G23400					AT1G72430
									AT2G18700		AT2G34650	AT5G06640	AT2G37890		AT3G24520					AT5G06640
									AT2G21500		AT5G66460	AT3G22620	AT1G68550		AT3G25597					AT5G64100
									AT2G22860		AT2G34190	AT5G64100	AT4G14770		AT3G27650					AT1G29050
									AT2G23120		AT1G48470	AT1G29050	AT5G20320		AT3G44190					AT2G36830
									AT2G25460		AT5G52450	AT2G36830	AT1G13810		AT3G47510					AT1G01750
									AT2G27080		AT1G55700	AT1G01750	AT5G57100		AT3G50970					AT2G32300
									AT2G28305		AT3G16150	AT2G32300	AT1G02730		AT3G52450					AT5G26660
									AT2G30500		AT2G37890	AT5G26660	AT2G37560		AT3G54020					AT1G09540
									AT2G34510		AT1G68550	AT1G09540	AT5G65120		AT3G60450					AT2G16980
									AT2G35290		AT4G14770	AT2G16980	AT1G48460		AT3G61060					AT1G62510
									AT2G38240		AT5G20320	AT1G62510	AT3G48610		AT3G61390					AT3G56240
									AT2G40750		AT1G13810	AT1G57560	AT3G49630		AT3G62690					AT4G35060
									AT2G43820		AT5G57100	AT3G56240	AT5G19670		AT4G01250					AT4G22460
									AT2G44340		AT1G02730	AT1G02900	AT5G60870		AT4G02600					AT4G14130
									AT2G45820		AT2G37560	AT4G35060	AT3G23330		AT4G06746					AT3G22570
									AT3G03990		AT5G65120	AT4G22460	AT5G11920		AT4G12000					AT3G59370
									AT3G04010		AT1G48460	AT4G14130	AT1G79470		AT4G13395					AT5G40450
									AT3G04030		AT4G15550	AT3G22570	AT1G50380		AT4G14630					AT5G45840
									AT3G04070		AT3G48610	AT3G59370	AT1G62290		AT4G15430					AT2G47540
									AT3G04640		AT3G49630	AT5G40450	AT1G34160		AT4G15450					AT1G30850
									AT3G09400		AT5G19670	AT5G45840	AT5G25480		AT4G17090					AT4G02090
									AT3G11260		AT5G60870	AT1G43160	AT5G13960		AT4G18280					AT1G32170
									AT3G11370		AT3G23330	AT2G47540	AT5G54490		AT4G21570					AT3G21340
									AT3G11402		AT5G11920	AT1G30850	AT1G05575		AT4G22758					AT1G76180
									AT3G14770		AT1G79470	AT4G02090	AT3G54500		AT4G23550					AT2G03720
									AT3G14780		AT1G50380	AT1G32170	AT2G33680		AT4G24415					AT1G53680
									AT3G15210		AT1G62290	AT3G21340	AT4G11280		AT4G25170					AT3G07900
									AT3G16800		AT3G25730	AT1G76180	AT2G34780		AT4G25433					AT4G23400
									AT3G20500		AT1G34160	AT2G03720	AT3G12070		AT4G25434					AT5G61550
									AT3G23400		AT5G25480	AT1G53680	AT5G40530		AT4G29670					AT1G09090
									AT3G24520		AT5G13960	AT3G07900	AT1G73540		AT4G35480					AT1G78260
									AT3G25597		AT3G51600	AT4G23400	AT3G26570		AT4G35985					AT3G29780
									AT3G25730		AT5G54490	AT5G61550	AT5G59240		AT4G36010					AT5G61340
									AT3G27650		AT1G05575	AT1G09090	AT1G09830		AT4G36040					AT5G65530
									AT3G44190		AT3G54500	AT1G78260	AT1G33420		AT4G39780					AT2G22470
									AT3G45970		AT2G33680	AT3G29780	AT4G31210		AT5G01050					AT5G58010
									AT3G47380		AT4G11280	AT5G61340	AT4G19865		AT5G01100					AT5G55250
									AT3G47510		AT2G34780	AT5G65530	AT5G63060		AT5G01380					AT5G44480
									AT3G48520		AT3G12070	AT2G22470	AT5G27330		AT5G06300					AT2G15970
									AT3G50260		AT5G40530	AT5G58010	AT4G37170		AT5G07870					AT2G30210
									AT3G50970		AT1G73540	AT5G55250	ATCG00180		AT5G07920					AT3G51330
									AT3G52450		AT3G26570	AT5G44480	AT3G60510		AT5G08500					AT4G13660
									AT3G54020		AT5G59240	AT2G15970	AT2G39210		AT5G10410					AT5G15290
									AT3G59220		AT1G09830	AT2G30210	AT5G13140		AT5G10695					AT3G61260
									AT3G59350		AT1G33420	AT3G51330	AT3G58690		AT5G12010					AT1G69240
									AT3G60450		AT4G31210	AT4G13660	AT4G16890		AT5G13200					AT4G01140
									AT3G61060		AT4G19865	AT5G15290	AT4G27460		AT5G14730					AT2G43050
									AT3G61390		AT5G63060	AT3G61260	AT1G53170		AT5G15130					AT1G30990
									AT3G62690		AT5G27330	AT1G69240	AT5G42240		AT5G16360					AT5G40730
									AT4G01250		AT4G37170	AT4G01140	AT1G73370		AT5G17300					AT5G24410
									AT4G02600		ATCG00180	AT2G43050	AT4G33400		AT5G17650					AT4G37060
									AT4G05050		AT3G60510	AT1G30990	AT4G04940		AT5G17850					AT4G37070
									AT4G06746		AT2G39210	AT5G40730	AT4G27280		AT5G19240					AT3G12540
									AT4G12000		AT5G13140	AT5G24410	AT4G19130		AT5G25110					AT3G54040
									AT4G13395		AT3G58690	AT4G37060	AT1G10560		AT5G26770					AT2G36100
									AT4G14630		AT4G16890	AT4G37070	AT5G51810		AT5G41590					AT4G11210
									AT4G15430		AT4G27460	AT3G12540	AT1G73620		AT5G45110					AT4G31470
									AT4G15450		AT1G53170	AT3G54040	AT3G24495		AT5G45350					AT5G43880
									AT4G17090		AT5G42240	AT2G36100	AT5G64170		AT5G46710					AT4G25100
									AT4G18070		AT1G73370	AT4G11210	AT4G16442		AT5G47040					AT5G61350
									AT4G18280		AT4G33400	AT4G31470	AT3G02320		AT5G47740					AT4G33730
									AT4G19200		AT4G04940	AT5G43880	AT2G17670		AT5G48430					AT2G45170
									AT4G19960		AT4G27280	AT4G25100	AT5G42720		AT5G51850					AT3G50830
									AT4G21570		AT4G19130	AT5G61350	AT4G15260		AT5G52050					AT3G61430
									AT4G22758		AT1G10560	AT4G33730	AT3G48690		AT5G55090					AT5G65090
									AT4G23550		AT5G51810	AT2G45170	AT4G02220		AT5G56160					AT2G26170
									AT4G24415		AT5G13750	AT3G50830	AT1G79490		AT5G57880					AT1G22500
									AT4G24960		AT1G30820	AT3G61430	AT3G27950		AT5G57887					AT5G60660
									AT4G25170		AT1G73620	AT5G65090	AT5G06180		AT5G62360					AT3G11550
									AT4G25433		AT3G24495	AT2G26170	AT3G55920		AT5G64810					AT5G13910
									AT4G25434		AT5G64170	AT1G22500	AT5G16930		AT5G65470					AT2G16720
									AT4G25470		AT4G16442	AT3G04010	AT4G08950		AT5G65870					AT4G14650
									AT4G29670		AT3G02320	AT5G60660	AT2G31180		AT5G67520					AT4G30280
									AT4G35480		AT2G17670	AT3G11550	AT1G05570		AT5G67620					AT1G72230
									AT4G35985		AT5G42720	AT5G13910	AT1G78960		AT1G04180					AT3G18280
									AT4G36010		AT4G15260	AT2G16720	AT4G12440		AT1G04220					AT2G21880
									AT4G36040		AT3G48690	AT4G14650	AT4G18270		AT1G08230					AT1G72150
									AT4G39070		AT4G02220	AT4G30280	AT5G03010		AT1G17147					AT1G65960
									AT4G39780		AT1G79490	AT1G72230	AT1G62520		AT1G23800					AT2G35860
									AT5G01050		AT3G27950	AT3G18280	AT5G06590		AT1G50960					AT2G28670
									AT5G01100		AT5G06180	AT2G21880	AT1G11820		AT1G54540					AT4G17280
									AT5G01380		AT3G55920	AT1G72150	AT3G55980		AT1G56320					AT5G62310
									AT5G01750		AT5G16930	AT1G65960	AT2G32590		AT1G60750					AT1G44970
									AT5G05600		AT4G08950	AT2G35860	AT3G06890		AT1G64660					AT2G40080
									AT5G06300		AT2G31180	AT2G28670	AT1G05760		AT1G64940					AT5G51060
									AT5G06980		AT1G05570	AT4G17280	AT1G69530		AT1G66725					AT2G39530
									AT5G07010		AT1G78960	AT5G62310	AT1G01060		AT1G68620					AT2G01540
									AT5G07860		AT4G12440	AT1G44970	AT2G24280		AT1G68850					AT4G05200
									AT5G07870		AT4G18270	AT2G40080	AT1G30600		AT1G76680					AT3G07070
									AT5G07920		AT5G03010	AT5G51060	AT5G67150		AT1G77120					AT4G25090
									AT5G08500		AT1G62520	AT2G39530	AT5G49530		AT1G77450					AT1G12080
									AT5G10410		AT5G06590	AT2G01540	AT1G16340		AT1G79700					AT1G65310
									AT5G10695		AT1G11820	AT4G05200	AT1G33610		AT2G29420					AT5G40690
									AT5G11070		AT3G55980	AT3G07070	AT5G56910		AT2G29450					AT5G24313
									AT5G12010		AT2G32590	AT4G25090	AT3G11520		AT2G29460					AT1G66460
									AT5G13200		AT4G33070	AT1G12080	AT5G56380		AT2G29480					AT2G37130
									AT5G14730		AT3G06890	AT1G65310	AT5G36950		AT2G32510					AT3G54590
									AT5G15130		AT1G05760	AT5G25810	AT1G01740		AT2G41170					AT4G29180
									AT5G16360		AT1G69530	AT5G40690	AT5G44210		AT2G45970					AT1G14960
									AT5G17300		AT1G01060	AT5G24313	AT4G12300		AT2G47770					AT3G05920
									AT5G17350		AT2G24280	AT1G66460	AT2G35030		AT3G02480					AT3G18170
									AT5G17460		AT1G30600	AT2G37130	AT5G66650		AT3G15990					AT5G56540
									AT5G17650		AT5G67150	AT3G54590	AT3G20240		AT3G28210					AT3G18200
									AT5G17850		AT5G49530	AT4G29180	AT5G03870		AT3G28290					AT3G13650
									AT5G19240		AT1G16340	AT1G14960	AT4G02430		AT3G28300					AT4G01480
									AT5G22570		AT1G33610	AT3G05920	AT1G03110		AT3G28740					AT3G21770
									AT5G25110		AT5G56910	AT3G18170	AT4G24460		AT3G48450					AT1G70990
									AT5G25810		AT3G11520	AT5G56540	AT5G10170		AT3G49570					AT3G56230
									AT5G26770		AT4G01870	AT3G18200	AT2G20710		AT3G50400					AT2G19060
									AT5G39050		AT5G56380	AT3G13650	AT1G53520		AT4G03540					AT4G14380
									AT5G39580		AT5G36950	AT4G01480	AT4G36020		AT4G08555					AT3G27960
									AT5G41590		AT1G01740	AT3G21770	AT3G53380		AT4G21990					AT2G34910
									AT5G42570		AT5G44210	AT1G70990	AT4G11050		AT4G24130					AT5G24310
									AT5G43520		AT4G12300	AT3G56230	AT5G59590		AT4G34135					AT2G20750
									AT5G45110		AT2G35030	AT2G19060	AT4G28230		AT4G36610					AT5G49270
									AT5G45340		AT5G66650	AT4G14380	AT1G02390		AT5G06760					AT4G14010
									AT5G45350		AT3G20240	AT3G27960	AT4G33220		AT5G07330					AT3G26520
									AT5G46710		AT5G03870	AT2G34910	AT3G49710		AT5G07475					AT5G23750
									AT5G47040		AT4G02430	AT5G24310	AT4G30610		AT5G08250					AT2G27360
									AT5G47740		AT2G15490	AT2G20750	AT3G27150		AT5G13900					AT4G33750
									AT5G48430		AT1G03110	AT5G49270	AT4G04670		AT5G14130					AT4G18640
									AT5G49520		AT4G24460	AT4G14010	AT1G35140		AT5G14180					AT1G72200
									AT5G51850		AT5G10170	AT3G26520	AT3G58530		AT5G16010					AT5G15890
									AT5G52050		AT2G20710	AT5G23750	AT3G26770		AT5G48400					AT2G23560
									AT5G52310		AT1G53520	AT2G27360	AT3G06480		AT5G61820					AT4G35350
									AT5G55090		AT4G36020	AT4G33750	AT2G28070		AT5G66170					AT1G08340
									AT5G56160		AT3G53380	AT4G18640	AT4G15830		AT5G66400					AT3G16240
									AT5G57880		AT4G11050	AT1G72200	AT5G06550		AT1G04490					AT1G27740
									AT5G57887		AT5G59590	AT5G15890	AT3G13190		AT1G07985					AT5G02890
									AT5G62350		AT4G28230	AT2G23560	AT2G01120		AT1G10370					AT2G45750
									AT5G62360		AT1G02390	AT4G35350	AT1G73880		AT1G13520					AT1G25230
									AT5G62570		AT4G33220	AT1G08340	AT2G43190		AT1G17180					AT5G41040
									AT5G64750		AT3G49710	AT3G16240	AT5G05630		AT1G18980					AT4G20110
									AT5G64810		AT4G30610	AT1G27740	AT2G31190		AT1G23040					AT2G44790
									AT5G64850		AT3G27150	AT5G02890	AT5G23460		AT1G26770					AT3G01190
									AT5G65300		AT4G04670	AT2G45750	AT4G29830		AT1G53625					AT1G71740
									AT5G65470		AT1G35140	AT1G25230	AT2G07680		AT1G58420					AT5G62165
									AT5G65870		AT3G58530	AT5G41040	AT3G23880		AT1G62840					AT4G00700
									AT5G67520		AT3G26770	AT4G20110	AT1G18040		AT1G67270					AT3G47670
									AT5G67620		AT3G06480	AT2G44790	AT1G05460		AT1G78380					AT5G26010
									AT1G02850		AT2G28070	AT3G01190	AT1G48310		AT2G03760					AT1G70850
									AT1G04180		AT4G15830	AT1G71740	AT5G24840		AT2G19800					AT4G26690
									AT1G04220		AT5G06550	AT5G62165	AT3G15380		AT2G32190					AT5G25890
									AT1G08230		AT3G13190	AT4G00700	AT3G59140		AT2G35700					AT3G13782
									AT1G17147		AT2G01120	AT3G47670	AT4G17610		AT2G37770					AT3G29410
									AT1G17170		AT1G73880	AT5G26010	AT4G10620		AT2G38823					AT4G30560
									AT1G23800		AT2G43190	AT1G70850	AT5G51500		AT2G38870					AT1G68795
									AT1G50960		AT5G05630	AT1G01120	AT1G56690		AT2G41380					AT5G37540
									AT1G54540		AT2G31190	AT4G26690	AT2G18900		AT2G41730					AT2G44110
									AT1G56320		AT5G23460	AT5G25890	AT5G42440		AT2G41810					AT1G13420
									AT1G60750		AT4G29830	AT3G13782	AT5G22290		AT2G47010					AT1G20850
									AT1G64660		AT2G07680	AT3G29410	AT3G52610		AT3G06750					AT5G12880
									AT1G64940		AT3G23880	AT4G30560	AT3G51870		AT3G11210					AT1G07610
									AT1G66725		AT1G18040	AT1G68795	AT1G62150		AT3G13600					AT5G49080
									AT1G68620		AT1G05460	AT5G37540	AT3G58510		AT3G19615					AT5G03240
									AT1G68850		AT1G48310	AT2G44110	AT3G54970		AT3G20860					AT3G23870
									AT1G76680		AT5G24840	AT1G13420	AT5G64970		AT3G21690					AT3G22540
									AT1G77120		AT3G15380	AT1G20850	AT1G28170		AT3G22235					AT2G32150
									AT1G77450		AT3G59140	AT5G12880	AT3G10680		AT3G24420					AT1G76890
									AT1G79700		AT4G17610	AT1G07610	AT4G35840		AT3G28220					AT2G26290
									AT2G15490		AT4G10620	AT5G49080	AT2G16570		AT3G48850					AT2G18800
									AT2G29420		AT5G51500	AT5G03240	AT2G05120		AT3G51300					AT4G18780
									AT2G29450		AT1G56690	AT3G23870	AT4G27940		AT3G55730					AT5G13180
									AT2G29460		AT2G18900	AT3G22540	AT3G03090		AT4G09760					AT4G15610
									AT2G29480		AT5G42440	AT2G32150	AT1G49540		AT4G11655					AT5G01600
									AT2G32510		AT5G22290	AT1G76890	AT2G03090		AT4G12450					AT2G21540
									AT2G41170		AT3G52610	AT2G26290	AT4G09550		AT4G12490					AT3G18450
									AT2G45970		AT3G51870	AT2G18800	AT2G43200		AT4G12500					AT5G02230
									AT2G47770		AT1G62150	AT4G18780	AT3G07750		AT4G15760					AT1G24440
									AT3G02480		AT3G58510	AT5G13180	AT1G17690		AT4G21865					AT3G23800
									AT3G15990		AT3G54970	AT4G15610	AT1G70610		AT4G22520					AT1G04700
									AT3G22620		AT5G64970	AT5G01600	AT5G22330		AT4G22530					AT1G22740
									AT3G28210		AT1G28170	AT2G21540	AT5G06940		AT4G33330					AT2G22680
									AT3G28290		AT3G10680	AT3G18450	AT1G60080		AT4G33666					AT3G05900
									AT3G28300		AT4G35840	AT5G02230	AT5G35400		AT4G34131					AT5G57540
									AT3G28740		AT2G16570	AT1G24440	AT1G65730		AT4G34990					AT1G43020
									AT3G48450		AT2G05120	AT3G23800	AT5G11510		AT4G36880					AT1G69080
									AT3G49570		AT4G27940	AT1G04700	AT1G02970		AT4G37030					AT1G04040
									AT3G49780		AT3G03090	AT1G22740	AT1G50000		AT4G37310					AT5G07460
									AT3G50400		AT1G49540	AT2G22680	AT5G08310		AT4G37370					AT4G01890
									AT3G51600		AT5G07860	AT3G05900	ATCG00510		AT5G02780					AT1G23720
									AT4G03540		AT2G03090	AT5G57540	ATMG01370		AT5G09530					AT5G03960
									AT4G08555		AT4G09550	AT1G43020	AT1G04730		AT5G16970					AT5G27000
									AT4G15550		AT2G43200	AT1G69080	AT3G02400		AT5G20230					AT1G70460
									AT4G21990		AT3G07750	AT1G04040	AT1G27390		AT5G20910					AT5G57785
									AT4G24130		AT1G17690	AT5G07460	AT1G05590		AT5G42830					AT5G06200
									AT4G34135		AT1G70610	AT4G01890	AT1G77550		AT5G52810					AT1G71530
									AT4G36610		AT5G22330	AT1G23720	AT5G27110		AT5G57010					AT5G08330
									AT5G06760		AT5G06940	AT3G61380	AT1G27100		AT5G57780					AT3G20810
									AT5G07330		AT1G60080	AT5G03960	AT5G05920		AT5G57910					AT5G65310
									AT5G07475		AT5G35400	AT5G27000	AT3G49000		AT5G59920					AT2G40160
									AT5G08250		AT1G65730	AT1G70460	AT2G36730							AT3G46270
									AT5G13330		AT5G11510	AT5G57785	AT1G05440							AT4G20840
									AT5G13900		AT1G02970	AT5G06200	AT1G26460							AT3G03520
									AT5G14130		AT1G50000	AT1G71530	AT3G14120							AT2G02130
									AT5G14180		AT5G08310	AT5G08330	AT2G33860							AT4G21390
									AT5G15960		ATCG00510	AT3G20810	AT4G00370							AT5G09440
									AT5G15970		ATMG01370	AT5G65310	AT2G41720							AT5G05790
									AT5G16010		AT1G04730	AT2G40160	AT3G12220							AT4G23870
									AT5G48400		AT3G02400	AT3G46270	AT1G11120							AT3G05490
									AT5G49480		AT1G27390	AT4G20840	AT1G66250							AT4G20260
									AT5G61820		AT1G05590	AT3G03520	AT4G02330							AT3G21180
									AT5G64250		AT1G77550	AT2G02130	AT4G17950							AT3G17420
									AT5G66170		AT5G27110	AT4G21390	AT1G62960							AT1G13670
									AT5G66400		AT1G27100	AT3G49780	AT2G34260							AT1G62480
									AT1G01120		AT5G05920	AT5G09440	AT1G03190							AT5G03510
									AT1G02900		AT3G49000	AT5G05790	AT5G61030							AT3G27200
									AT1G04490		AT2G36730	AT4G23870	AT5G53290							AT2G43910
									AT1G07985		AT1G05440	AT3G05490	AT4G27850							AT2G43920
									AT1G10370		AT1G26460	AT4G20260	AT4G07450							AT2G17300
									AT1G12710		AT3G14120	AT3G21180	AT4G01760							AT4G30410
									AT1G13520		AT2G33860	AT3G17420	AT5G24630							AT3G49840
									AT1G17180		AT4G00370	AT1G13670	AT1G34065							AT3G14067
									AT1G18980		AT2G41720	AT1G62480	AT5G10620							AT3G59690
									AT1G19190		AT3G12220	AT3G13610	AT5G59070							AT2G39010
									AT1G23040		AT1G11120	AT5G03510	ATCG00020							AT1G25450
									AT1G26770		AT1G66250	AT3G27200	AT3G21540							AT4G37950
									AT1G29230		AT4G02330	AT2G43910	AT3G16810							AT4G25830
									AT1G53625		AT4G17950	AT2G43920	AT4G20350							AT1G19660
									AT1G58420		AT1G62960	AT2G17300	AT2G19930							AT1G75380
									AT1G62840		AT2G34260	AT4G30410	AT5G03490							AT3G05800
									AT1G67270		AT1G03190	AT3G49840	AT1G78770							AT3G13380
									AT1G70170		AT5G61030	AT3G14067	AT4G32450							AT3G53420
									AT1G72240		AT5G53290	AT3G59690	AT2G26810							AT5G55960
									AT1G78380		AT4G27850	AT2G39010	AT3G50685							AT1G18140
									AT1G78390		AT4G07450	AT1G25450	AT2G27150							AT3G03000
									AT2G03760		AT4G01760	AT4G37950	AT3G12860							AT3G16850
									AT2G19800		AT5G24630	AT4G25830	AT5G10070							AT5G26310
									AT2G30040		AT1G34065	AT1G19660	AT4G04180							AT1G56300
									AT2G32190		AT5G10620	AT1G75380	AT4G35210							AT5G24880
									AT2G35700		AT5G59070	AT3G05800	AT3G26782							AT5G01610
									AT2G37770		ATCG00020	AT3G13380	AT4G04880							AT2G28960
									AT2G38060		AT3G21540	AT3G53420	AT5G20710							AT5G20885
									AT2G38823		AT3G16810	AT5G55960	AT1G10400							AT2G36320
									AT2G38870		AT4G20350	AT1G18140	AT3G15850							AT3G56000
									AT2G41380		AT2G19930	AT3G03000	AT4G20070							AT4G30170
									AT2G41730		AT5G03490	AT3G16850	AT4G07400							AT5G15600
									AT2G41810		AT1G78770	AT5G26310	AT5G23850							AT4G11290
									AT2G42060		AT4G32450	AT1G56300	AT3G15010							AT4G20860
									AT2G45220		AT2G26810	AT5G24880	AT5G08380							AT2G37440
									AT2G47010		AT3G50685	AT5G01610	AT3G01410							AT1G35330
									AT3G02240		AT2G27150	AT2G28960	AT5G27750							AT4G20460
									AT3G05890		AT3G12860	AT1G20450	AT5G08540							AT5G46050
									AT3G06750		AT5G10070	AT5G20885	AT4G35910							AT1G33240
									AT3G11210		AT4G04180	AT2G36320	AT1G26330							AT4G32150
									AT3G13600		AT4G35210	AT3G56000	AT3G03040							AT5G14340
									AT3G13610		AT3G26782	AT4G30170	AT4G18570							AT4G20780
									AT3G17130		AT4G04880	AT5G15600	AT5G55920							AT3G25930
									AT3G19615		AT5G20710	AT4G11290	AT3G51450							AT4G37300
									AT3G20860		AT1G10400	AT4G20860	AT4G00730							AT2G21940
									AT3G21690		AT3G15850	AT2G37440	AT3G63090							AT2G31085
									AT3G22235		AT4G20070	AT1G35330	AT1G10970							AT4G25250
									AT3G24420		AT4G07400	AT4G20460	AT4G18593							AT3G26700
									AT3G25655		AT5G23850	AT5G46050	AT1G72190							AT3G19370
									AT3G28220		AT3G15010	AT1G33240	AT3G47050							AT4G05150
									AT3G48850		AT5G08380	AT4G32150	AT2G35160							AT3G56200
									AT3G50300		AT3G01410	AT5G14340	AT1G52920							AT3G28550
									AT3G51300		AT5G27750	AT4G20780	AT3G53450							AT3G48880
									AT3G55730		AT5G08540	AT3G25930	AT1G05600							AT4G01070
									AT3G61380		AT5G53750	AT4G37300	AT3G24080							AT5G53370
									AT4G01870		AT4G35910	AT2G21940	AT3G01070							AT3G52370
									AT4G09030		AT1G26330	AT2G31085	AT4G24480							AT2G48030
									AT4G09760		AT3G03040	AT3G02240	AT3G49730							AT1G06840
									AT4G11655		AT4G18570	AT4G25250	AT1G76520							AT1G55290
									AT4G12450		AT5G55920	AT3G26700	AT5G40590							AT1G09170
									AT4G12490		AT3G51450	AT3G19370	AT4G24610							AT1G52660
									AT4G12500		AT4G00730	AT4G05150	AT1G61490							AT2G01910
									AT4G13180		AT3G63090	AT3G56200	AT1G64970							AT3G50810
									AT4G15760		AT1G10970	AT3G28550	AT5G51910							AT1G34040
									AT4G18950		AT4G18593	AT3G48880	ATCG00530							AT1G34060
									AT4G21865		AT1G72190	AT4G01070	AT5G07900							AT2G44670
									AT4G22240		AT3G47050	AT5G53370	AT5G12970							AT5G44610
									AT4G22520		AT2G35160	AT3G52370	AT5G57655							AT1G07730
									AT4G22530		AT1G52920	AT2G48030	AT1G80370							AT5G12050
									AT4G33070		AT3G53450	AT1G06840	AT1G69070							AT4G38830
									AT4G33330		AT1G05600	AT1G55290	AT1G16280							AT3G18560
									AT4G33666		AT3G24080	AT1G09170	AT5G14050							AT4G00460
									AT4G34131		AT3G01070	AT3G59350	AT1G30240							AT4G13440
									AT4G34990		AT4G24480	AT1G52660	AT2G39220							AT2G39410
									AT4G36880		AT3G49730	AT2G01910	AT1G64450							AT5G28080
									AT4G37030		AT1G76520	AT3G50810	AT2G45590							AT2G15960
									AT4G37310		AT5G40590	AT1G34040	AT3G47950							AT1G16440
									AT4G37370		AT4G24610	AT1G34060	AT4G14695							AT4G02075
									AT5G02780		AT1G61490	AT2G44670	AT1G03360							AT2G04680
									AT5G09530		AT1G64970	AT5G44610	AT4G04870							AT3G27170
									AT5G13750		AT5G51910	AT1G07730	AT2G35540							AT4G25810
									AT5G16970		ATCG00530	AT2G45220	AT3G18110							AT5G48560
									AT5G20230		AT5G07900	AT2G45820	AT5G53900							AT4G29800
									AT5G20910		AT5G12970	AT5G12050	AT3G15760							AT4G14750
									AT5G26340		AT5G57655	AT4G38830	ATCG00340							AT3G22400
									AT5G42830		AT1G80370	AT3G18560	AT1G73500							AT2G23910
									AT5G52250		AT1G69070	AT4G00460	AT5G47460							AT5G37740
									AT5G52810		AT1G16280	AT4G13440	AT5G11240							AT5G53500
									AT5G53750		AT5G14050	AT2G39410	AT5G44730							AT1G52190
									AT5G57010		AT1G30240	AT5G28080	AT1G15080							AT2G39040
									AT5G57780		AT2G39220	AT2G15960	AT3G26750							AT4G26140
									AT5G57910		AT1G64450	AT1G16440	AT1G60560							AT2G28200
									AT5G59920		AT2G45590	AT4G02075	AT5G01015							AT3G21680
											AT3G47950	AT2G04680	AT2G39795							AT5G47180
											AT4G14695	AT3G27170	AT5G61540							AT2G23450
											AT1G03360	AT4G25810	AT5G65900							AT2G28970
											AT4G04870	AT5G48560	AT4G12410							AT3G45710
											AT2G35540	AT4G29800	AT1G34500							AT1G23480
											AT3G18110	AT4G14750	AT2G28130							AT3G07010
											AT5G53900	AT3G22400	AT4G15630							AT3G47160
											AT3G15760	AT2G23910	AT1G28530							AT5G53320
											ATCG00340	AT5G37740	AT1G48570							AT1G26960
											AT1G73500	AT5G53500	AT5G09380							AT3G06590
											AT5G47460	AT1G52190	AT5G23300							AT5G24570
											AT5G11240	AT2G39040	AT2G25880							AT1G55330
											AT5G44730	AT4G26140	AT1G68080							AT1G73640
											AT1G15080	AT2G28200	AT3G66652							AT5G45650
											AT3G26750	AT3G21680	AT4G02750							AT2G20670
											AT1G60560	AT5G47180	AT3G13620							AT5G57350
											AT5G01015	AT2G23450	AT3G03110							AT5G24100
											AT2G39795	AT2G28970	AT1G27880							AT5G08130
											AT5G61540	AT3G45710	AT5G17250							AT3G06380
											AT5G65900	AT1G23480	AT5G60150							AT2G46030
											AT4G12410	AT1G20440	AT1G61990							AT3G11780
											AT1G34500	AT3G07010	AT4G33520							AT3G56930
											AT2G28130	AT3G47160	AT1G14840							AT2G31570
											AT4G15630	AT5G53320	AT4G28210							AT1G61590
											AT1G28530	AT1G26960	AT5G47500							AT2G38080
											AT1G48570	AT3G06590	AT3G14730							AT4G31450
											AT5G09380	AT5G24570	AT2G34750							AT2G38320
											AT5G23300	AT1G55330	AT5G17210							AT1G63220
											AT2G25880	AT1G73640	AT3G12770							AT4G17900
											AT1G68080	AT5G45650	AT3G49240							AT1G54940
											AT3G66652	AT2G20670	AT4G38890							AT5G13990
											AT4G02750	AT5G57350	AT5G19460							AT4G09100
											AT3G13620	AT5G24100	AT5G19470							AT4G30320
											AT3G03110	AT5G08130	AT5G15810							AT3G09020
											AT1G27880	AT3G06380	AT1G30960							AT2G16750
											AT5G17250	AT2G46030	AT5G67280							AT3G52360
											AT5G60150	AT3G11780	AT4G11640							AT5G23030
											AT1G61990	AT3G56930	AT5G37630							AT4G26770
											AT4G33520	AT2G31570	AT1G80530							AT1G53730
											AT1G14840	AT1G61590	AT4G27510							AT5G37550
											AT4G28210	AT2G38080	AT2G44040							AT2G37040
											AT5G47500	AT4G31450	AT3G59890							AT1G79320
											AT3G14730	AT2G38320	AT5G52820							AT3G55150
											AT2G34750	AT1G63220	AT1G07370							AT4G32940
											AT5G17210	AT4G17900	AT5G18475							AT5G17420
											AT3G12770	AT1G54940	AT1G10330							AT5G03670
											AT3G49240	AT5G13990	AT5G55680							AT5G49760
											AT4G38890	AT4G09100	AT3G57490							AT1G65610
											AT5G19460	AT4G30320	AT1G18340							AT4G39030
											AT5G19470	AT3G09020	AT1G59590							AT4G20140
											AT5G15810	AT2G16750	AT5G16250							AT3G09770
											AT1G30960	AT3G52360	AT5G48350							AT2G25810
											AT5G67280	AT5G23030	AT3G03680							AT4G25560
											AT4G11640	AT4G26770	AT5G63760							AT1G08800
											AT5G37630	AT1G53730	AT5G23310							AT5G01220
											AT1G80530	AT5G37550	AT4G15770							AT1G51850
											AT4G27510	AT2G37040	AT2G28600							AT4G25160
											AT2G44040	AT3G59220	AT2G22870							AT5G18490
											AT3G59890	AT1G79320	AT3G46920							AT1G13300
											AT5G52820	AT3G55150	AT1G55170							AT1G52240
											AT1G07370	AT4G32940	AT5G14440							AT4G28890
											AT5G18475	AT5G17420	AT3G49660							AT2G34940
											AT1G10330	AT5G03670	AT3G60830							AT5G11260
											AT5G55680	AT5G49760	AT2G34140							AT1G12150
											AT3G57490	AT1G65610	AT2G17070							AT1G33470
											AT1G18340	AT4G39030	AT1G55490							AT3G44735
											AT1G59590	AT4G20140	AT3G17830							AT5G40860
											AT5G16250	AT5G05600	AT1G09900							AT1G74940
											AT5G48350	AT3G09770	AT1G16330							AT1G12950
											AT3G03680	AT2G25810	AT3G13160							AT2G44300
											AT5G63760	AT4G25560	AT5G55280							AT3G10470
											AT5G23310	AT1G08800	AT2G37790							AT2G29750
											AT5G64250	AT5G01220	AT2G44270							AT3G20340
											AT4G15770	AT1G51850	AT5G20270							AT5G43230
											AT2G28600	AT4G25160	AT5G05990							AT5G24030
											AT2G22870	AT5G18490	AT3G21110							AT2G20630
											AT3G46920	AT1G13300	AT1G07290							AT1G03550
											AT1G55170	AT1G52240	AT3G48425							AT2G17500
											AT5G14440	AT4G28890	AT3G13420							AT2G16970
											AT3G49660	AT2G34940	AT2G04620							AT3G44510
											AT3G60830	AT5G11260	AT2G35510							AT2G41660
											AT2G34140	AT1G12150	AT3G56990							AT5G54940
											AT2G17070	AT1G33470	AT5G06000							AT5G44030
											AT1G55490	AT3G44735	AT4G21100							AT3G23730
											AT3G17830	AT5G40860	AT2G25560							AT1G58370
											AT1G09900	AT1G74940	AT5G64710							AT3G16340
											AT1G16330	AT1G12950	AT5G47410							AT5G25240
											AT3G13160	AT2G44300	AT3G49180							AT3G13760
											AT5G55280	AT3G10470	AT2G22310							AT4G07960
											AT2G37790	AT2G29750	AT1G73320							AT2G26690
											AT2G44270	AT3G20340	AT1G01970							AT5G10750
											AT5G20270	AT5G43230	AT1G63810							AT1G08590
											AT5G05990	AT5G24030	AT1G78650							AT2G03370
											AT3G21110	AT2G20630	AT5G62280							AT1G32090
											AT1G07290	AT1G03550	AT4G30860							AT3G17440
											AT3G48425	AT2G17500	AT1G07970							AT3G14350
											AT3G13420	AT2G16970	AT4G28460							AT5G66815
											AT2G04620	AT3G44510	AT5G63450							AT2G34070
											AT2G35510	AT2G41660	AT5G15010							AT3G17100
											AT3G56990	AT5G54940	AT3G60690							AT2G44380
											AT5G06000	AT5G44030	AT2G17250							AT5G20410
											AT4G21100	AT3G23730	AT3G14080							AT4G25030
											AT2G25560	AT1G58370	AT3G53190							AT2G22630
											AT5G64710	AT3G16340	AT1G16900							AT2G39420
											AT5G47410	AT5G25240	AT3G57180							AT3G16920
											AT3G49180	AT3G13760	AT2G41080							AT5G20700
											AT2G22310	AT4G07960	AT2G42770							AT1G75590
											AT1G73320	AT2G26690	AT5G42450							AT5G16730
											AT1G01970	AT5G10750	AT3G46790							AT1G12580
											AT1G63810	AT1G08590	AT3G19360							AT1G79270
											AT1G78650	AT2G03370	AT3G18850							AT1G77020
											AT5G62280	AT1G32090	AT1G19690							AT5G48010
											AT4G30860	AT3G17440	AT3G04710							AT1G22335
											AT1G07970	AT3G14350	AT1G22460							AT5G57770
											AT4G28460	AT5G66815	AT5G63280							AT2G23620
											AT5G63450	AT2G34070	AT5G15550							AT1G30900
											AT5G15010	AT3G17100	AT1G76120							AT3G16570
											AT3G60690	AT2G44380	AT1G30520							AT3G46280
											AT2G17250	AT5G20410	AT3G18524							AT5G59350
											AT3G14080	AT4G25030	AT5G14230							AT2G27740
											AT3G53190	AT2G22630	AT5G63920							AT2G40110
											AT1G16900	AT2G39420	AT3G06510							AT1G05320
											AT3G57180	AT3G16920	AT2G27130							AT4G12880
											AT2G41080	AT5G20700	AT3G53900							AT3G23690
											AT2G42770	AT1G75590	AT3G49250							AT4G03330
											AT5G42450	AT5G16730	AT1G56310							AT1G10200
											AT3G46790	AT1G12580	AT3G23550							AT3G12700
											AT3G19360	AT1G79270	AT1G06590							AT1G23030
											AT3G18850	AT1G77020	AT4G31840							AT3G54870
											AT1G19690	AT5G48010	AT1G15250							AT1G10380
											AT3G04710	AT1G22335	AT5G40410							AT1G05810
											AT1G17170	AT5G57770	AT4G18020							AT2G21100
											AT1G22460	AT2G23620	AT4G11120							AT3G14660
											AT5G63280	AT1G30900	AT1G33750							AT4G17170
											AT5G15550	AT3G16570	AT5G64150							AT3G07940
											AT1G76120	AT3G46280	AT3G02050							AT4G23690
											AT1G30520	AT5G59350	AT5G13000							AT2G15320
											AT3G18524	AT2G27740	AT1G08610							AT2G40480
											AT5G14230	AT2G40110	AT2G19380							AT1G79040
											AT5G63920	AT1G14780	AT2G45270							AT5G01700
											AT3G06510	AT1G05320	AT3G46180							AT5G40980
											AT2G27130	AT4G12880	AT2G42120							AT1G14730
											AT3G53900	AT3G23690	AT5G54510							AT4G25110
											AT3G49250	AT4G03330	AT3G29280							AT5G18680
											AT1G56310	AT1G10200	AT1G66400							AT1G67910
											AT3G23550	AT3G12700	AT4G24970							AT4G19670
											AT1G06590	AT1G23030	AT5G15980							AT1G05630
											AT4G31840	AT3G54870	AT1G49860							AT2G36410
											AT1G15250	AT1G10380	AT4G27010							AT3G21230
											AT5G40410	AT1G05810	AT3G13470							AT2G32080
											AT4G18020	AT2G21100	AT5G39350							AT3G46400
											AT4G11120	AT3G14660	AT5G51820							AT3G24100
											AT1G33750	AT4G17170	AT1G67810							AT5G39730
											AT5G64150	AT3G07940	AT1G64950							AT1G01070
											AT3G02050	AT4G23690	AT4G32320							AT1G61667
											AT5G13000	AT2G15320	AT1G55850							AT4G33150
											AT1G08610	AT2G40480	AT3G09480							AT2G22620
											AT2G19380	AT1G79040	AT1G08220							AT3G50120
											AT2G45270	AT5G01700	AT2G14800							AT4G16980
											AT3G46180	AT5G40980	AT2G06390							AT5G19790
											AT2G42120	AT1G14730	AT5G57590							AT5G64040
											AT5G54510	AT4G25110	AT4G37260							AT5G60860
											AT3G29280	AT5G18680	AT5G61930							AT4G12330
											AT1G66400	AT1G67910	AT1G11720							AT1G64640
											AT4G24970	AT4G19670	AT5G19110							AT4G28085
											AT5G15980	AT1G05630	AT5G20400							AT4G17215
											AT1G49860	AT2G36410	AT2G23320							AT1G51860
											AT4G27010	AT3G21230	AT5G63010							AT3G01220
											AT3G13470	AT2G32080	AT2G12190							AT1G79620
											AT5G39350	AT3G46400	ATCG00490							AT5G02840
											AT5G51820	AT3G24100	AT1G16220							AT2G46860
											AT1G67810	AT5G39730	AT5G65450							AT2G33830
											AT1G64950	AT1G01070	AT1G29270							AT3G01290
											AT4G32320	AT1G61667	AT5G42280							AT1G74740
											AT1G55850	AT4G33150	AT3G24150							AT5G38970
											AT3G09480	AT2G22620	AT5G16750							AT3G04730
											AT1G08220	AT3G50120	AT5G27730							AT3G02460
											AT2G14800	AT4G16980	AT5G44930							AT4G05170
											AT2G06390	AT5G19790	AT5G39960							AT3G10300
											AT5G57590	AT5G64040	AT4G36580							AT1G21310
											AT4G37260	AT5G60860	AT2G37760							AT3G27300
											AT5G61930	AT4G12330	AT5G59500							AT5G01830
											AT1G11720	AT1G64640	AT5G50310							AT1G69780
											AT5G19110	AT4G28085	AT1G26900							AT4G37520
											AT5G20400	AT4G17215	AT1G44000							AT4G37530
											AT2G23320	AT1G51860	AT3G42860							AT5G07220
											AT5G63010	AT3G01220	AT5G62260							AT2G46150
											AT2G12190	AT1G79620	AT1G18090							AT2G40420
											ATCG00490	AT5G02840	AT1G72820							AT4G09460
											AT1G16220	AT2G46860	AT1G63470							AT2G31350
											AT5G65450	AT2G33830	AT5G13760							AT1G71050
											AT1G29270	AT3G01290	AT3G44660							AT1G78680
											AT5G42280	AT1G74740	AT2G43260							AT2G17550
											AT3G24150	AT5G38970	AT1G15440							AT5G16550
											AT5G16750	AT3G04730	AT2G23420							AT5G11970
											AT5G06980	AT3G02460	AT2G39140							AT2G39570
											AT5G27730	AT4G05170	AT1G56345							AT3G53260
											AT5G44930	AT3G10300	AT5G37890							AT3G48940
											AT5G39960	AT5G01750	AT3G44490							AT3G28940
											AT4G36580	AT1G21310	AT4G10560							AT5G65160
											AT2G37760	AT3G27300	AT3G12830							AT1G78970
											AT5G59500	AT5G01830	AT1G17050							AT3G18820
											AT5G50310	AT1G69780	AT2G41540							AT4G22110
											AT1G26900	AT4G37520	AT3G02010							AT3G09710
											AT1G44000	AT4G37530	AT3G07080							AT2G40890
											AT3G42860	AT5G07220	AT1G55930							AT5G53250
											AT5G62260	AT2G46150	AT5G17000							AT5G62880
											AT1G18090	AT2G40420	AT2G44080							AT4G23710
											AT1G72820	AT4G09460	AT5G48360							AT2G36890
											AT1G63470	AT2G31350	AT1G71180							AT2G44500
											AT5G13760	AT1G71050	AT1G73650							AT5G15900
											AT3G44660	AT1G78680	AT2G25355							AT2G01880
											AT2G43260	AT2G17550	AT5G51980							AT1G27140
											AT1G15440	AT2G43820	AT1G31660							AT2G17890
											AT2G23420	AT5G16550	AT3G50920							AT4G27470
											AT2G39140	AT5G11970	AT1G09280							AT1G55020
											AT1G56345	AT2G39570	AT2G18620							AT4G08930
											AT5G37890	AT3G53260	AT4G01860							AT4G27350
											AT3G44490	AT3G48940	AT4G31120							AT1G75780
											AT4G10560	AT3G28940	AT3G29185							AT1G22650
											AT3G12830	AT5G65160	AT2G26180							AT4G15545
											AT1G17050	AT1G78970	AT1G64600							AT1G69690
											AT2G41540	AT3G18820	AT3G02690							AT1G55430
											AT3G02010	AT4G22110	AT3G02490							AT4G03510
											AT3G07080	AT3G09710	AT3G56880							AT5G24910
											AT1G55930	AT5G52250	AT1G71060							AT3G22750
											AT5G17000	AT2G40890	AT1G26740							AT5G35200
											AT2G44080	AT5G53250	AT1G72680							AT5G07580
											AT5G48360	AT5G62880	AT5G03700							AT1G66180
											AT5G13330	AT4G23710	AT2G39910							AT5G44670
											AT1G71180	AT2G36890	AT5G28290							AT1G12750
											AT1G73650	AT2G44500	AT2G04530							AT5G18690
											AT2G25355	AT5G15900	AT1G12620							AT1G22880
											AT5G51980	AT2G01880	AT4G34910							AT4G01150
											AT1G31660	AT1G27140	AT1G09190							AT4G22590
											AT3G50920	AT2G17890	AT2G25420							AT5G49900
											AT1G09280	AT4G27470	AT5G38660							AT2G23630
											AT2G18620	AT1G55020	AT4G15820							AT5G61380
											AT4G01860	AT4G08930	AT5G48120							AT1G61930
											AT4G31120	AT4G27350	AT4G20010							AT5G13150
											AT3G29185	AT1G75780	AT5G48240							AT2G41110
											AT2G26180	AT1G22650	AT5G44230							AT2G38410
											AT1G64600	AT4G15545	AT5G52630							AT5G01800
											AT3G02690	AT1G69690	AT5G13830							AT1G60940
											AT3G02490	AT1G55430	AT4G21640							AT1G16390
											AT3G56880	AT4G03510	AT3G03980							AT2G47270
											AT1G71060	AT5G24910	AT5G05900							AT2G32270
											AT1G26740	AT3G22750	AT4G15640							AT4G24580
											AT1G72680	AT5G35200	AT3G44680							AT1G48750
											AT5G03700	AT5G07580	AT5G55120							AT1G26970
											AT2G39910	AT1G66180	AT4G40000							AT1G33700
											AT5G28290	AT5G44670	AT4G18520							AT1G62800
											AT2G04530	AT1G12750	AT1G74760							AT5G09960
											AT1G12620	AT5G18690	AT1G61400							AT1G49240
											AT4G34910	AT1G22880	AT4G18590							AT3G07870
											AT1G09190	AT4G01150	AT4G00750							AT2G32390
											AT2G25420	AT4G22590	AT1G47340							AT3G50630
											AT5G38660	AT5G43520	AT1G33400							AT1G28100
											AT4G15820	AT5G49900	AT3G29230							AT3G06420
											AT5G48120	AT2G23630	AT4G37630							AT1G50060
											AT4G20010	AT5G61380	AT3G54750							AT2G16365
											AT5G48240	AT1G61930	AT3G56400							AT1G79340
											AT5G44230	AT5G13150	AT3G58840							AT3G10740
											AT5G52630	AT2G41110	AT1G69400							AT2G38610
											AT5G13830	AT2G38410	AT5G39840							AT5G58800
											AT4G21640	AT5G01800	AT4G00310							AT1G16370
											AT3G03980	AT1G60940	AT3G43920							AT4G02920
											AT5G05900	AT1G16390	AT1G80830							AT4G19420
											AT4G15640	AT2G47270	AT1G65440							AT1G27030
											AT3G44680	AT2G32270	AT5G65720							AT1G17060
											AT5G55120	AT4G24580	AT3G11250							AT4G32030
											AT4G40000	AT1G48750	AT2G41290							AT3G51970
											AT4G18520	AT1G26970	AT3G02980							AT2G47460
											AT1G74760	AT3G25655	AT5G13840							AT3G46760
											AT1G61400	AT1G33700	AT3G12670							AT4G30420
											AT4G18590	AT1G62800	AT4G39570							AT3G10910
											AT4G00750	AT5G09960	AT3G23570							AT3G12500
											AT1G47340	AT1G49240	AT5G51130							AT5G17910
											AT1G33400	AT3G07870	AT2G39020							AT4G26130
											AT3G29230	AT2G32390	AT2G40430							AT5G67160
											AT4G37630	AT3G50630	AT5G08270							AT3G19390
											AT3G54750	AT1G28100	AT5G58470							AT3G15630
											AT3G56400	AT3G06420	AT1G50260							AT1G15400
											AT3G58840	AT1G50060	AT5G20040							AT4G35780
											AT1G69400	AT2G16365	AT5G46780							AT3G61490
											AT5G39840	AT1G79340	AT3G13180							AT2G36430
											AT4G00310	AT3G10740	AT2G33820							AT4G31310
											AT5G07010	AT2G38610	AT2G27810							AT2G37670
											AT3G43920	AT5G58800	AT3G47570							AT3G20410
											AT1G80830	AT1G16370	AT4G27050							AT5G67300
											AT1G65440	AT4G02920	AT3G02660							AT4G34050
											AT5G65720	AT4G19420	AT1G71210							AT2G40300
											AT3G11250	AT1G27030	AT1G17480							AT3G26300
											AT2G41290	AT1G17060	AT5G60520							AT3G02910
											AT3G02980	AT4G32030	ATMG01360							AT1G06060
											AT5G13840	AT3G51970	AT5G49990							AT5G58784
											AT3G12670	AT2G47460	AT4G36150							AT1G10550
											AT4G39570	AT3G46760	AT3G57610							AT1G78150
											AT3G23570	AT4G30420	AT2G32020							AT2G28110
											AT5G51130	AT3G10910	AT1G73470							AT1G58290
											AT2G39020	AT3G12500	AT1G18370							AT5G15150
											AT2G40430	AT5G17910	AT4G15230							AT2G47890
											AT5G08270	AT4G26130	AT4G07410							AT4G37010
											AT5G58470	AT5G67160	AT1G77010							AT2G03340
											AT1G50260	AT4G19960	AT5G18770							AT1G32740
											AT5G20040	AT3G19390	AT3G16170							AT3G22240
											AT5G46780	AT3G15630	AT3G05740							AT5G07990
											AT3G13180	AT1G15400	AT5G49020							AT2G22040
											AT2G33820	AT4G35780	AT5G59750							AT3G18140
											AT2G27810	AT3G61490	AT1G50400							AT3G57530
											AT3G47570	AT2G36430	AT1G52930							AT2G21830
											AT4G27050	AT4G31310	AT2G24180							AT3G10540
											AT3G02660	AT2G37670	AT5G61060							AT3G63080
											AT1G71210	AT3G20410	AT1G20920							AT1G15350
											AT1G17480	AT5G67300	AT3G22900							AT1G63800
											AT5G60520	AT4G34050	AT1G20230							AT3G07340
											ATMG01360	AT2G40300	AT1G07220							AT1G13210
											AT5G49990	AT3G26300	AT5G38780							AT2G33710
											AT4G36150	AT3G02910	AT1G34770							AT1G61860
											AT3G57610	AT1G06060	AT4G36290							AT1G54740
											AT2G32020	AT5G58784	AT5G40490							AT3G61300
											AT1G73470	AT1G10550	AT5G18570							AT2G03730
											AT1G18370	AT1G78150	AT2G04040							AT1G12110
											AT4G15230	AT2G28110	AT3G16010							AT3G23190
											AT4G07410	AT1G58290	AT1G08560							AT1G15100
											AT1G77010	AT5G15150	AT1G33265							AT1G49030
											AT5G18770	AT2G47890	AT4G00040							AT5G35580
											AT3G16170	AT4G37010	AT1G02220							AT4G04840
											AT3G05740	AT2G03340	AT5G02590							AT3G55420
											AT5G49020	AT1G32740	AT2G31240							AT5G08370
											AT5G59750	AT3G22240	AT5G45600							AT4G14550
											AT1G50400	AT5G07990	ATCG00820							AT5G63590
											AT1G52930	AT2G22040	AT2G40470							AT1G19230
											AT2G24180	AT3G18140	AT1G13410							AT4G27290
											AT5G61060	AT3G57530	AT5G27240							AT5G54960
											AT1G20920	AT2G21830	AT1G68990							AT2G34180
											AT3G22900	AT3G10540	AT3G14190							AT1G47128
											AT1G20230	AT3G63080	AT3G12270							AT3G63210
											AT1G07220	AT1G15350	AT3G55400							AT1G44800
											AT5G38780	AT1G63800	AT3G04520							AT4G03070
											AT1G34770	AT3G07340	AT4G37670							AT1G71970
											AT4G36290	AT1G13210	AT5G60040							AT4G30460
											AT5G40490	AT2G33710	AT5G27630							AT5G60460
											AT5G18570	AT1G61860	AT2G04480							AT1G76070
											AT2G04040	AT1G54740	AT4G37740							AT1G48210
											AT3G16010	AT3G61300	AT5G47810							AT4G01630
											AT1G08560	AT2G03730	AT5G35170							AT5G65790
											AT1G33265	AT1G12110	AT2G03780							AT1G30690
											AT4G00040	AT3G23190	AT3G51530							AT3G55940
											AT1G02220	AT1G15100	AT2G46210							AT5G42900
											AT5G02590	AT1G49030	AT3G04340							AT5G44530
											AT2G31240	AT5G35580	AT2G06010							AT1G23060
											AT5G45600	AT4G04840	AT5G52520							AT5G66820
											ATCG00820	AT3G55420	AT5G50170							AT2G39050
											AT2G40470	AT5G08370	AT3G10930							AT1G08320
											AT1G13410	AT4G14550	AT2G36670							AT1G51790
											AT5G27240	AT5G63590	AT5G19750							AT1G62790
											AT1G68990	AT1G19230	AT3G03060							AT1G17300
											AT3G14190	AT4G27290	AT1G56350							AT4G03820
											AT3G12270	AT5G54960	AT4G21480							AT2G35880
											AT3G55400	AT2G34180	AT1G72320							AT2G44740
											AT3G04520	AT1G47128	AT2G23050							AT5G49870
											AT4G37670	AT3G63210	AT5G02830							AT4G02650
											AT5G60040	AT1G44800	AT3G22590							AT5G24800
											AT5G27630	AT4G03070	AT5G13680							AT1G79760
											AT2G04480	AT1G71970	AT4G00230							AT2G45670
											AT4G37740	AT4G30460	AT1G71350							AT5G35670
											AT5G47810	AT5G60460	AT1G32440							AT2G35050
											AT5G35170	AT1G76070	AT2G40700							AT1G54820
											AT2G03780	AT1G48210	AT5G52910							AT3G24450
											AT3G51530	AT4G01630	AT5G21060							AT5G42590
											AT2G46210	AT5G65790	AT3G59630							AT3G51880
											AT3G04340	AT1G30690	AT5G23570							AT5G60020
											AT2G06010	AT3G55940	AT5G47360							AT5G20280
											AT5G52520	AT5G42900	AT1G56430							AT1G04250
											AT5G50170	AT5G44530	AT5G38720							AT2G40230
											AT3G10930	AT1G23060	AT5G13970							AT5G23400
											AT2G36670	AT5G66820	AT4G27340							AT1G26450
											AT5G19750	AT2G39050	AT1G71400							AT1G48240
											AT3G03060	AT1G08320	AT3G02530							AT1G48480
											AT1G56350	AT1G51790	AT3G24490							AT5G44680
											AT4G21480	AT5G11070	AT2G31870							AT1G09750
											AT1G72320	AT1G62790	AT2G40660							AT1G14280
											AT2G23050	AT1G17300	AT1G04020							AT3G54120
											AT5G02830	AT4G03820	AT2G32610							AT2G37330
											AT3G22590	AT2G35880	AT4G37130							AT5G52060
											AT5G13680	AT2G44740	AT5G54640							AT2G18980
											AT4G00230	AT5G49870	AT5G46740							AT5G56750
											AT1G71350	AT4G02650	AT5G42480							AT1G70450
											AT1G32440	AT5G24800	AT3G42500							AT1G63500
											AT2G40700	AT1G79760	AT2G21630							AT1G64380
											AT5G52910	AT2G45670	AT4G23950							AT3G01390
											AT5G21060	AT5G35670	AT1G36310							AT5G64880
											AT3G59630	AT2G35050	AT3G20110							AT1G33800
											AT5G23570	AT1G54820	AT2G31725							AT3G05160
											AT5G47360	AT3G24450	AT4G16265							AT3G05165
											AT1G56430	AT5G42590	AT3G26000							AT2G41330
											AT5G38720	AT3G51880	AT3G46100							AT5G10770
											AT5G13970	AT5G60020	AT3G20430							AT3G63470
											AT4G27340	AT5G20280	AT3G53780							AT3G12955
											AT1G71400	AT1G04250	AT5G27660							AT3G63520
											AT3G02530	AT2G40230	AT1G62085							AT2G30870
											AT3G24490	AT5G23400	AT3G02650							AT3G48970
											AT2G31870	AT1G26450	AT1G72990							AT5G21105
											AT2G40660	AT1G48240	AT4G11450							AT5G03040
											AT1G04020	AT1G48480	AT5G05560							AT1G71880
											AT2G32610	AT5G44680	AT3G17465							AT4G35750
											AT4G37130	AT1G09750	AT4G13550							AT4G02380
											AT5G54640	AT1G14280	AT1G02690							AT4G04830
											AT5G46740	AT3G54120	AT4G32520							AT1G35260
											AT5G42480	AT2G37330	AT1G50110							AT5G19260
											AT3G42500	AT5G52060	AT3G20710							AT2G31900
											AT2G21630	AT2G18980	AT5G03770							AT1G24620
											AT4G23950	AT5G56750	AT5G17240							AT1G35720
											AT1G36310	AT1G70450	AT5G55830							AT1G79860
											AT3G20110	AT1G63500	AT3G18160							AT1G51800
											AT2G31725	AT1G64380	AT4G12060							AT1G50640
											AT4G16265	AT3G01390	AT1G25375							AT2G15310
											AT3G26000	AT5G64880	AT2G27590							AT1G19835
											AT3G46100	AT1G33800	AT5G38730							AT4G05100
											AT3G20430	AT3G05160	AT3G51720							AT2G39110
											AT3G53780	AT3G05165	AT1G10460							AT2G28510
											AT5G27660	AT2G41330	AT1G62720							AT2G19760
											AT1G62085	AT5G10770	AT4G01990							AT2G02960
											AT3G02650	AT3G63470	AT5G17410							AT5G57740
											AT1G72990	AT3G12955	AT5G50390							AT2G26570
											AT4G11450	AT3G63520	AT5G51560							AT2G04800
											AT1G33790	AT2G30870	AT5G09670							AT5G60490
											AT5G05560	AT3G48970	AT3G58100							AT3G54030
											AT3G17465	AT5G21105	AT4G15300							AT5G26740
											AT4G13550	AT5G03040	AT5G08620							AT1G64440
											AT1G02690	AT1G71880	AT1G63050							AT4G24220
											AT4G32520	AT4G35750	AT5G19300							AT4G11360
											AT1G50110	AT4G02380	AT5G39080							AT3G26510
											AT3G20710	AT1G30360	AT5G25800							AT1G27310
											AT5G03770	AT4G04830	AT3G50740							AT1G20693
											AT5G17240	AT1G35260	AT5G02130							AT1G15040
											AT5G55830	AT5G19260	AT4G05210							AT1G70410
											AT3G18160	AT2G31900	AT1G02370							AT3G24190
											AT4G12060	AT1G24620	AT1G69800							AT5G24165
											AT1G25375	AT1G35720	AT3G51140							AT4G08620
											AT2G27590	AT1G79860	AT5G38300							AT2G21970
											AT5G38730	AT1G51800	AT1G03530							AT2G01950
											AT3G51720	AT1G50640	AT2G33620							AT3G26440
											AT1G10460	AT2G15310	AT4G26700							AT1G55210
											AT1G62720	AT1G19835	AT3G27330							AT2G42760
											AT4G01990	AT4G05100	AT1G20380							AT1G27200
											AT5G17410	AT2G39110	AT5G50110							AT3G60550
											AT5G50390	AT2G28510	AT1G06420							AT1G28250
											AT5G51560	AT2G19760	AT3G01330							AT2G46600
											AT5G09670	AT4G39070	AT3G50060							AT3G17410
											AT3G58100	AT2G02960	AT3G27230							AT1G78600
											AT4G15300	AT5G57740	AT1G05360							AT2G37950
											AT5G08620	AT5G42570	AT1G29880							AT4G15093
											AT1G63050	AT2G26570	AT2G35720							AT2G18876
											AT5G19300	AT2G04800	AT3G29090							AT5G23220
											AT5G39080	AT5G60490	AT1G16070							AT2G29620
											AT5G25800	AT3G54030	AT2G18330							AT1G23260
											AT3G50740	AT5G26740	AT1G03270							AT5G24870
											AT5G02130	AT1G64440	AT3G03310							AT2G15890
											AT4G05210	AT4G24220	AT1G63610							AT4G40060
											AT1G02370	AT4G11360	AT4G27660							AT3G11660
											AT1G69800	AT3G26510	AT3G62050							AT5G45800
											AT3G51140	AT1G27310	AT5G62910							AT5G24890
											AT5G38300	AT1G20693	AT3G20740							AT5G06930
											AT1G03530	AT1G15040	AT4G33760							AT2G34585
											AT2G33620	AT1G70410	AT1G59760							AT3G06140
											AT4G26700	AT3G24190	AT3G55660							AT3G24750
											AT3G27330	AT5G24165	AT3G49810							AT2G26420
											AT1G20380	AT4G08620	AT5G19620							AT5G04120
											AT5G50110	AT2G21970	AT1G53460							AT3G57410
											AT1G06420	AT2G01950	AT1G10310							AT5G25540
											AT3G01330	AT3G26440	AT5G08400							AT5G62900
											AT3G50060	AT1G55210	AT5G55770							AT1G17970
											AT3G27230	AT2G42760	AT1G66820							AT2G30740
											AT1G05360	AT1G27200	AT2G35930							AT2G29740
											AT1G29880	AT3G60550	AT1G26660							AT2G37090
											AT2G35720	AT1G28250	AT5G63650							AT3G29200
											AT3G29090	AT2G46600	AT1G21910							AT4G15500
											AT1G16070	AT3G17410	AT4G12240							AT2G23340
											AT2G18330	AT3G45970	AT1G59540							AT3G60330
											AT1G03270	AT1G78600	AT1G20370							AT1G26920
											AT3G03310	AT2G37950	AT1G54730							AT3G54100
											AT1G63610	AT4G15093	AT4G10925							AT2G30490
											AT4G27660	AT2G18876	AT5G50550							AT2G46140
											AT3G62050	AT5G23220	AT5G50650							AT5G10930
											AT5G62910	AT2G29620	AT5G22250							AT1G12845
											AT3G20740	AT1G23260	AT5G60730							AT1G74055
											AT1G76600	AT5G24870	AT5G63960							AT5G02420
											AT4G33760	AT2G15890	AT5G24270							AT1G62380
											AT1G59760	AT4G40060	AT5G14640							AT5G26330
											AT3G55660	AT3G11660	AT3G46960							AT2G47060
											AT3G49810	AT5G45800	AT1G06630							AT4G31320
											AT5G19620	AT5G24890	AT5G64730							AT2G47500
											AT1G53460	AT5G06930	ATCG01050							AT3G43960
											AT1G10310	AT2G34585	AT3G42630							AT2G02610
											AT5G08400	AT3G06140	AT5G43870							AT5G04820
											AT5G55770	AT3G24750	AT3G16320							AT5G35370
											AT1G66820	AT2G26420	AT2G43500							AT5G23870
											AT2G35930	AT5G04120	AT4G28020							AT2G30990
											AT1G26660	AT3G57410	AT3G20270							AT3G19030
											AT5G63650	AT5G25540	AT3G08980							AT3G59130
											AT1G21910	AT5G62900	AT1G47530							AT5G24290
											AT4G12240	AT1G17970	AT1G56050							AT3G44520
											AT1G59540	AT2G30740	AT5G56500							AT5G65800
											AT1G20370	AT2G29740	AT3G23580							AT1G01900
											AT1G54730	AT2G37090	AT4G30150							AT1G17620
											AT4G10925	AT3G29200	AT1G29940							AT1G13100
											AT5G50550	AT4G15500	AT5G62980							AT1G17190
											AT5G50650	AT2G23340	AT2G21050							AT3G22250
											AT5G22250	AT3G60330	AT1G76640							AT1G04550
											AT5G60730	AT1G26920	AT5G15070							AT3G61990
											AT5G63960	AT3G54100	AT5G38150							AT1G48280
											AT5G24270	AT2G30490	AT2G22100							AT3G50130
											AT5G14640	AT2G46140	AT3G26800							AT3G24120
											AT3G46960	AT5G10930	AT4G34240							AT2G27920
											AT1G06630	AT1G12845	AT1G74700							AT2G17240
											AT5G64730	AT1G74055	AT1G23220							AT3G59830
											ATCG01050	AT5G02420	AT5G66100							AT3G62020
											AT3G42630	AT1G62380	AT1G16790							AT2G26110
											AT5G43870	AT5G26330	AT1G79710							AT3G19100
											AT3G16320	AT2G47060	AT1G15170							AT1G04990
											AT2G43500	AT4G31320	AT1G06820							AT1G22540
											AT4G28020	AT2G47500	AT5G24530							AT3G44990
											AT3G20270	AT3G43960	AT5G12980							AT3G14920
											AT3G08980	AT2G02610	AT2G32940							AT1G22050
											AT1G47530	AT5G04820	AT5G59250							AT5G03610
											AT1G56050	AT5G35370	AT5G66130							AT3G12710
											AT5G56500	AT5G23870	AT3G51320							AT2G40610
											AT3G23580	AT2G30990	AT5G67050							AT1G73680
											AT4G30150	AT3G19030	AT5G57500							AT3G17210
											AT1G29940	AT3G59130	AT3G14900							AT2G31110
											AT5G62980	AT5G24290	AT3G55510							AT5G67480
											AT2G21050	AT3G44520	AT4G19985							AT5G01360
											AT1G76640	AT5G65800	AT1G29530							AT2G43160
											AT5G15070	AT1G01900	AT5G19020							AT3G07470
											AT5G38150	AT1G17620	AT1G73100							AT4G37470
											AT2G22100	AT1G13100	AT3G26920							AT3G23700
											AT3G26800	AT1G12710	AT5G26790							AT4G00440
											AT4G34240	AT1G17190	AT2G32480							AT4G20210
											AT1G74700	AT3G22250	AT3G17030							AT2G24040
											AT1G23220	AT1G04550	AT3G48190							AT5G20150
											AT5G66100	AT3G61990	AT1G72440							AT1G53430
											AT1G16790	AT1G48280	AT2G37020							AT5G57830
											AT1G79710	AT3G50130	AT5G06540							AT5G38790
											AT1G15170	AT3G24120	AT4G21140							AT5G46230
											AT1G06820	AT2G27920	AT5G50890							AT2G19050
											AT5G24530	AT4G19200	AT3G61150							AT1G79330
											AT5G12980	AT2G17240	AT5G19440							AT5G43760
											AT2G32940	AT3G59830	AT3G02550							AT1G56220
											AT5G59250	AT3G62020	AT1G23830							AT4G30060
											AT5G66130	AT2G26110	AT5G02200							AT1G22330
											AT3G51320	AT3G19100	AT5G25630							AT1G22070
											AT5G67050	AT1G04990	AT1G12600							AT3G17810
											AT5G57500	AT4G18070	AT4G14820							AT3G51730
											AT3G14900	AT1G22540	AT3G55550							AT1G67330
											AT3G55510	AT3G44990	AT4G26780							AT1G70750
											AT4G19985	AT3G14920	AT1G16870							AT5G52280
											AT1G29530	AT1G22050	AT4G11080							AT3G20630
											AT5G19020	AT5G03610	AT5G51200							AT5G24090
											AT1G73100	AT3G12710	AT1G70370							AT1G73780
											AT3G26920	AT2G40610	AT2G23150							AT4G39000
											AT5G26790	AT1G73680	AT5G52850							AT1G79590
											AT2G32480	AT3G17210	AT5G54910							AT1G17730
											AT3G17030	AT2G31110	AT5G43745							AT5G22310
											AT3G48190	AT5G67480	AT5G40040							AT5G51070
											AT1G72440	AT5G01360	AT4G29690							AT1G23390
											AT2G37020	AT2G43160	AT4G37445							AT5G17280
											AT5G06540	AT3G07470	AT4G14560							AT5G57630
											AT4G21140	AT4G37470	AT3G12050							AT1G62200
											AT5G50890	AT3G23700	AT1G48430							AT3G13730
											AT3G61150	AT4G00440	AT3G06210							AT1G75310
											AT5G19440	AT4G20210	AT5G65205							AT1G74410
											AT3G02550	AT2G24040	AT5G52950							AT1G30080
											AT1G23830	AT5G20150	AT3G22670							AT1G01620
											AT5G02200	AT1G53430	AT3G46580							AT3G58710
											AT5G25630	AT5G57830	AT4G28950							AT3G05880
											AT1G12600	AT1G01140	AT4G24380							AT2G46270
											AT4G14820	AT5G38790	AT2G31650							AT5G13240
											AT3G55550	AT5G46230	AT5G51710							AT2G22560
											AT4G26780	AT2G19050	AT1G61420							AT2G05590
											AT1G16870	AT1G79330	AT1G77470							AT2G15390
											AT4G11080	AT5G43760	AT4G28200							AT3G23050
											AT5G51200	AT1G56220	AT3G57830							AT5G38650
											AT1G70370	AT4G30060	AT3G11964							AT4G39090
											AT2G23150	AT1G22330	AT2G42720							AT1G71697
											AT5G52850	AT1G22070	AT1G76510							AT4G38230
											AT5G54910	AT3G17810	AT1G28395							AT2G05160
											AT5G43745	AT3G51730	AT5G49000							AT1G79380
											AT5G40040	AT1G67330	AT2G29760							AT2G35210
											AT4G29690	AT1G70750	AT2G13840							AT3G47210
											AT4G37445	AT5G52280	AT2G04870							AT3G10220
											AT4G14560	AT3G20630	AT3G09080							AT3G43270
											AT3G12050	AT5G24090	AT4G02485							AT3G63010
											AT1G48430	AT1G73780	AT3G06930							AT5G28630
											AT3G06210	AT4G39000	AT5G51310							AT3G05170
											AT5G65205	AT1G79590	AT5G24670							AT1G56280
											AT5G52950	AT1G17730	AT4G38680							AT1G20110
											AT3G22670	AT5G22310	AT3G53320							AT1G30640
											AT3G46580	AT3G05890	AT4G26900							AT5G03170
											AT4G28950	AT5G51070	AT4G10090							AT4G17800
											AT4G24380	AT2G42060	AT5G26830							AT5G03530
											AT2G31650	AT1G23390	AT1G06530							AT3G01470
											AT5G51710	AT5G17280	AT1G48970							AT3G21350
											AT1G61420	AT5G57630	AT3G62130							AT1G70900
											AT1G77470	AT1G62200	AT3G26950							AT2G27030
											AT4G28200	AT3G13730	AT2G43600							AT2G16790
											AT3G57830	AT1G75310	AT5G01400							AT1G03870
											AT3G11964	AT1G74410	AT3G17160							AT2G13820
											AT2G42720	AT1G30080	AT5G63120							AT4G19680
											AT1G76510	AT1G01620	AT3G18380							AT5G16830
											AT1G28395	AT3G58710	AT5G40440							AT5G10430
											AT5G49000	AT2G35290	AT5G37020							AT2G38750
											AT2G29760	AT3G05880	AT1G08840							AT5G48930
											AT2G13840	AT2G46270	AT3G62970							AT4G20880
											AT2G04870	AT5G13240	AT2G44190							AT1G49160
											AT3G09080	AT2G22560	AT1G72550							AT3G49860
											AT4G02485	AT2G05590	AT4G18465							AT3G10985
											AT3G06930	AT2G15390	AT2G16640							AT2G45720
											AT5G51310	AT4G05050	AT2G43610							AT1G05850
											AT5G17350	AT3G23050	AT3G06530							AT4G31250
											AT5G24670	AT5G38650	AT5G57990							AT1G03850
											AT4G38680	AT4G39090	AT1G48650							AT4G16447
											AT3G53320	AT1G71697	AT4G24830							AT2G35730
											AT4G26900	AT4G38230	AT5G18440							AT1G61850
											AT4G10090	AT2G05160	AT1G55040							AT2G39690
											AT5G26830	AT1G79380	AT5G40870							AT5G57480
											AT1G06530	AT2G35210	AT5G05860							AT1G20260
											AT1G48970	AT3G47210	AT3G50430							AT1G76030
											AT3G62130	AT3G10220	AT5G39790							AT3G04350
											AT3G26950	AT3G43270	AT1G05160							AT3G56090
											AT2G43600	AT3G63010	AT5G51830							AT4G16270
											AT5G01400	AT5G28630	AT2G47790							AT1G12780
											AT3G17160	AT3G05170	AT1G32920							AT1G05260
											AT5G63120	AT1G56280	AT2G32170							AT3G59680
											AT3G18380	AT1G20110	AT4G30800							AT1G28070
											AT5G40440	AT1G30640	AT1G28480							AT1G20650
											AT5G37020	AT5G03170	AT1G43900							AT1G30380
											AT1G08840	AT4G17800	AT5G13610							AT1G54500
											AT3G62970	AT5G03530	AT5G06810							AT1G59725
											AT2G44190	AT3G01470	AT5G46920							AT5G40510
											AT1G72550	AT3G21350	AT2G30140							AT5G65390
											AT4G18465	AT1G70900	AT1G77360							AT4G15480
											AT2G16640	AT2G27030	AT5G50740							AT4G02590
											AT2G43610	AT2G16790	AT5G23710							AT5G13630
											AT3G06530	AT1G03870	AT5G45920							AT4G26710
											AT5G57990	AT2G13820	AT1G77640							AT5G54160
											AT1G48650	AT4G19680	AT4G22840							AT4G36500
											AT4G24830	AT5G16830	AT1G55540							AT3G04060
											AT5G18440	AT5G10430	AT3G19590							AT5G67210
											AT1G55040	AT2G38750	AT4G01880							AT5G60920
											AT5G40870	AT5G48930	AT1G55870							AT1G72500
											AT5G05860	AT4G20880	AT5G23900							AT2G18640
											AT3G50430	AT1G49160	AT2G32220							ATCG00690
											AT5G39790	AT3G49860	AT1G12430							AT1G64060
											AT1G05160	AT3G10985	AT5G04890							AT1G34220
											AT5G51830	AT2G45720	AT2G39880							AT5G16910
											AT2G47790	AT1G05850	AT3G09060							AT4G33080
											AT1G32920	AT4G31250	AT3G62910							AT3G19450
											AT2G32170	AT1G03850	AT1G73690							AT3G46290
											AT4G30800	AT4G16447	AT5G59170							AT5G23340
											AT1G28480	AT2G35730	AT5G36890							AT4G24100
											AT1G43900	AT1G61850	AT3G23890							AT1G48640
											AT5G13610	AT2G39690	AT5G38890							AT1G21380
											AT5G06810	AT5G57480	AT1G17580							AT1G12040
											AT5G46920	AT1G20260	AT5G59430							AT4G33980
											AT2G30140	AT1G76030	AT5G22790							AT4G31000
											AT1G77360	AT3G04350	AT5G38710							AT3G24720
											AT5G50740	AT1G78390	ATCG00590							AT1G73860
											AT5G23710	AT3G56090	AT1G56500							AT3G13550
											AT5G45920	AT3G17130	AT1G15480							AT4G05590
											AT1G77640	AT4G16270	AT4G11350							AT3G23030
											AT4G22840	AT1G12780	AT3G53400							AT4G36520
											AT1G55540	AT1G05260	AT5G11430							AT1G60140
											AT3G19590	AT3G59680	AT4G03320							AT4G29220
											AT4G01880	AT1G28070	AT5G18170							AT5G16440
											AT1G55870	AT1G20650	AT5G10130							AT4G35320
											AT5G23900	AT1G30380	AT2G37310							AT3G56760
											AT2G32220	AT1G54500	AT3G10190							AT5G39340
											AT1G12430	AT1G59725	AT1G76040							AT1G51360
											AT5G04890	AT5G40510	AT5G65860							AT1G69360
											AT2G39880	AT5G65390	AT3G15460							AT1G71040
											AT3G09060	AT4G15480	AT5G15940							AT3G29350
											AT3G62910	AT4G02590	AT1G63260							AT1G12550
											AT1G73690	AT5G13630	AT3G07800							AT3G01520
											AT5G59170	AT4G26710	AT5G17520							AT4G16400
											AT5G36890	AT5G54160	AT5G20580							AT3G06370
											AT3G23890	AT4G36500	AT4G04350							AT5G61650
											AT5G38890	AT3G04060	AT1G70360							AT5G54840
											AT1G17580	AT5G67210	AT3G57030							AT2G30360
											AT5G59430	AT5G60920	AT1G51580							AT1G34300
											AT5G22790	AT1G72500	AT3G18130							AT3G51770
											AT5G38710	AT2G18640	AT2G28450							AT2G37820
											ATCG00590	ATCG00690	AT5G17670							AT1G49740
											AT1G56500	AT1G64060	AT3G57660							AT2G41740
											AT1G15480	AT1G34220	AT1G55630							AT3G06770
											AT4G11350	AT5G16910	AT5G65000							AT1G03410
											AT3G53400	AT4G33080	AT4G14680							AT3G14940
											AT5G11430	AT3G19450	AT5G63290							AT3G55770
											AT4G03320	AT3G46290	AT1G56670							AT3G16350
											AT5G18170	AT5G23340	AT1G66750							AT4G30470
											AT5G10130	AT4G24100	AT3G62000							AT4G22160
											AT2G37310	AT1G48640	AT4G38710							AT4G15780
											AT3G10190	AT1G21380	AT2G46110							AT4G10810
											AT1G76040	AT1G12040	AT3G54320							AT1G12310
											AT5G65860	AT4G33980	AT5G53090							AT5G47560
											AT3G15460	AT4G31000	AT4G21870							AT1G30130
											AT5G15940	AT3G24720	AT1G74850							AT4G12730
											AT1G63260	AT1G73860	AT2G40960							AT4G37340
											AT3G07800	AT3G13550	AT1G09300							AT4G21980
											AT5G17520	AT4G05590	AT3G26600							AT5G45710
											AT5G20580	AT3G23030	AT1G44110							AT5G43330
											AT4G04350	AT4G36520	AT2G39670							AT5G65660
											AT1G70360	AT1G60140	AT4G38570							AT1G23870
											AT3G57030	AT4G29220	AT2G37710							AT3G29180
											AT1G51580	AT5G16440	ATCG00520							AT3G27090
											AT3G18130	AT4G35320	AT1G74750							AT1G72860
											AT2G28450	AT3G56760	AT1G04520							AT3G18710
											AT5G17670	AT5G39340	AT5G41140							AT3G52460
											AT3G57660	AT1G51360	AT3G13175							AT1G07600
											AT1G55630	AT1G69360	AT3G26410							AT4G01410
											AT5G65000	AT1G71040	AT4G35620							AT1G77690
											AT4G14680	AT3G29350	AT5G48180							AT4G04460
											AT5G63290	AT1G12550	AT2G31450							AT1G53400
											AT1G56670	AT3G01520	AT5G15700							AT1G53920
											AT1G66750	AT4G16400	AT4G05410							AT5G14920
											AT3G62000	AT3G06370	ATCG01040							AT1G49230
											AT4G38710	AT5G61650	AT2G21860							AT4G08685
											AT2G46110	AT5G54840	AT5G61400							AT5G65480
											AT3G54320	AT1G01470	AT1G22970							AT5G51680
											AT5G53090	AT2G30360	AT1G68360							AT3G63300
											AT4G21870	AT1G34300	AT1G18250							AT5G64620
											AT1G74850	AT3G51770	AT1G61580							AT2G25430
											AT2G40960	AT2G37820	AT2G22840							AT4G35090
											AT1G09300	AT1G49740	AT1G10270							AT5G25460
											AT3G26600	AT2G41740	AT5G16070							AT2G24940
											AT1G44110	AT3G06770	AT5G52180							AT2G24945
											AT2G39670	AT1G03410	AT1G68720							AT3G10640
											AT4G38570	AT3G14940	AT1G16680
											AT2G37710	AT3G55770	AT3G48000
											ATCG00520	AT3G16350	AT3G13030
											AT1G74750	AT4G30470	AT5G15860
											AT1G04520	AT4G22160	AT2G11000
											AT5G41140	AT4G15780	AT3G02600
											AT3G13175	AT4G10810	AT4G37380
											AT3G26410	AT1G12310	AT1G11900
											AT4G35620	AT5G47560	AT3G01160
											AT5G48180	AT1G30130	AT2G01210
											AT2G31450	AT4G12730	AT4G12390
											AT5G15700	AT4G37340	AT5G16310
											AT4G05410	AT4G21980	AT3G16290
											ATCG01040	AT5G45710	AT3G17690
											AT2G21860	AT5G43330	AT5G62290
											AT5G61400	AT5G65660	AT3G10530
											AT1G22970	AT1G23870	AT1G30410
											AT1G68360	AT3G29180	AT1G30420
											AT1G18250	AT3G27090	AT5G01780
											AT1G61580	AT1G72860	AT1G03100
											AT2G22840	AT3G18710	AT1G31430
											AT1G10270	AT3G52460	AT4G16440
											AT5G16070	AT1G07600	AT2G26440
											AT5G52180	AT5G64850	AT1G73177
											AT1G68720	AT4G01410	AT1G77720
											AT1G16680	AT1G77690	AT3G44740
											AT3G48000	AT4G04460	AT4G29360
											AT3G13030	AT1G53400	AT5G42070
											AT5G15860	AT1G53920	AT1G47400
											AT2G11000	AT5G14920	AT4G34860
											AT3G02600	AT1G49230	AT3G58660
											AT4G37380	AT4G08685	AT5G41960
											AT1G11900	AT5G65480	AT5G48840
											AT3G01160	AT5G51680	AT4G26870
											AT2G01210	AT3G63300	AT4G33160
											AT4G12390	AT5G64620	AT1G25380
											AT5G16310	AT2G25430	AT5G61000
											AT3G16290	AT4G35090	AT2G24960
											AT3G17690	AT5G25460	AT5G51590
											AT5G62290	AT5G26340	AT3G27740
											AT3G10530	AT2G24940	AT1G06790
											AT1G30410	AT2G24945	AT5G53010
											AT1G30420	AT3G10640	AT2G27110
											AT5G01780		AT4G31980
											AT1G03100		AT4G14490
											AT1G31430		AT5G06750
											AT4G16440		AT2G19670
											AT2G26440		AT2G47590
											AT1G73177		AT5G15570
											AT1G77720		AT4G14000
											AT3G44740		AT1G26470
											AT4G29360		AT2G35920
											AT5G42070		AT5G41000
											AT1G47400		AT1G70180
											AT4G34860		AT1G80560
											AT3G58660		AT1G74300
											AT5G41960		AT4G26760
											AT5G48840		AT5G53550
											AT4G26870		AT4G33170
											AT4G33160		AT3G23740
											AT1G25380		AT5G66540
											AT5G61000		AT5G16260
											AT2G24960		AT1G11270
											AT5G51590		AT5G66000
											AT3G27740		AT4G24530
											AT1G06790		AT3G58350
											AT5G53010		AT2G04660
											AT2G27110		AT4G28830
											AT4G31980		AT4G02660
											AT4G14490		AT2G29260
											AT5G06750		AT3G23620
											AT2G19670		AT1G56110
											AT2G47590		AT4G09510
											AT5G15570		AT5G52010
											AT4G14000		AT5G10630
											AT1G26470		AT1G53260
											AT2G35920
											AT5G41000
											AT1G70180
											AT1G80560
											AT1G74300
											AT4G26760
											AT5G53550
											AT4G33170
											AT5G62350
											AT3G23740
											AT5G66540
											AT5G16260
											AT1G11270
											AT5G66000
											AT4G24530
											AT3G58350
											AT2G04660
											AT4G28830
											AT4G02660
											AT2G29260
											AT3G23620
											AT1G56110
											AT4G09510
											AT5G52010
											AT5G10630
											AT1G53260
