# Supplementary material for: AtMYB50 regulates root cell elongation by upregulating PECTIN METHYLESTERASE INHIBITOR 8 in Arabidopsis thaliana
Source: PLoS One. 2023 Dec 22;18(12):e0285241. doi: 10.1371/journal.pone.0285241 (PMC10745173; doi:10.1371/journal.pone.0285241)
Supplement: S1 Dataset — (XLSX) [file pone.0285241.s012.xlsx]

## Sheet: Sheet1
Binding loci annotated by MACS2									Gene ID determined by local BLAST
chromosome #	start	end	length	abs_summit	pileup	-LOG10(pvalue)	fold_enrichment	-LOG10(qvalue)	GENE ID	% identity	Alignment length	Mismatch	Gap	start	end	S start	S end	E-value	Bit score
Chr1	19650352	19650755	404	19650562	473	541.52	36.33	533.45	AT1G52760	100	378	0	0	26	403	1	378	0	699
Chr3	22150572	22150928	357	22150751	323	366.53	35.22	360.6	AT3G59970	100	356	0	0	1	356	271	626	0	658
Chr2	9821	10284	464	10107	301	335.12	33.44	329.35	AT2G01023	100	463	0	0	1	463	946	484	0	856
Chr1	1768619	1768998	380	1768801	271	288.58	29.73	283.12	AT1G05860	100	379	0	0	1	379	560	938	0	701
									AT1G05850	100	379	0	0	1	379	498	120	0	701
Chr3	3555525	3555852	328	3555690	257	286.63	33.46	281.18	AT3G11330	100	170	0	0	1	170	170	1	1e-85	315
									AT3G11340	100	125	0	0	203	327	1	125	1e-60	231
Chr3	4124236	4124629	394	4124450	252	268.7	29.78	263.41	AT3G12920	100	87	0	0	1	87	87	1	2e-39	161
Chr5	19838060	19838434	375	19838236	242	252.92	28.28	247.75	AT5G48930	100	342	0	0	33	374	1000	659	0	632
Chr5	26096489	26096827	339	26096662	251	242.22	23.39	237.13	AT5G65300	100	229	0	0	1	229	229	1	2e-118	424
Chr4	14444099	14444416	318	14444242	238	239.99	25.9	234.92	AT4G29330	100	317	0	0	1	317	164	480	2e-167	586
Chr3	10216665	10216996	332	10216848	213	238.39	33.58	233.33	AT3G27570	100	315	0	0	17	331	1000	686	3e-166	582
Chr5	22597604	22597937	334	22597770	220	238.33	30.88	233.28	AT5G55840	100	333	0	0	1	333	568	900	3e-176	616
Chr5	2167056	2167426	371	2167248	213	235.53	32.53	230.51	AT5G06980	100	370	0	0	1	370	259	628	0	684
Chr3	16732224	16732537	314	16732381	204	230.47	34.38	225.51	AT3G45590	100	313	0	0	1	313	164	476	4e-165	579
									AT3G45580	100	287	0	0	1	287	287	1	1e-150	531
Chr3	6551775	6552116	342	6551937	210	227.05	30.68	222.13	AT3G18990	100	341	0	0	1	341	793	453	1e-180	630
Chr4	17986000	17986520	521	17986360	204	221.73	31.07	216.85	AT4G38430	100	520	0	0	1	520	359	878	0	961
Chr1	7619029	7619450	422	7619203	209	221.35	29.11	216.47	AT1G21695	100	102	0	0	1	102	899	1000	1e-47	189
Chr5	7014384	7014748	365	7014596	206	220.4	29.85	215.54	AT5G20720	100	364	0	0	1	364	371	734	0	673
Chr2	14518281	14518646	366	14518456	220	219.98	25.33	215.12	AT2G34410	100	365	0	0	1	365	564	928	0	675
Chr2	15481305	15481756	452	15481573	222	216.63	23.92	211.81	AT2G36880	100	451	0	0	1	451	588	138	0	833
									AT2G36881	100	53	0	0	399	451	1000	948	2e-20	99
Chr4	11638719	11639083	365	11638898	191	214.8	33.89	210	AT4G21930	100	191	0	0	174	364	1	191	3e-97	353
Chr2	18423096	18423554	459	18423365	202	212.46	28.58	207.68	AT2G44660	100	458	0	0	1	458	731	274	0	846
Chr2	12995584	12996055	472	12995880	219	209.43	22.82	204.68	AT2G30490	100	372	0	0	100	471	1000	629	0	688
Chr5	17165799	17166270	472	17166097	189	208.63	32.26	203.89	AT5G42800	100	406	0	0	66	471	1000	595	0	750
									AT5G42810	100	198	0	0	274	471	1	198	5e-101	366
Chr1	3041788	3042197	410	3041971	188	206.87	31.99	202.15	AT1G09420	100	409	0	0	1	409	927	519	0	756
									AT1G09430	100	346	0	0	1	346	655	1000	0	640
Chr4	16310471	16310916	446	16310649	201	206.24	26.88	201.53	AT4G34050	100	372	0	0	1	372	629	1000	0	688
Chr5	26253136	26253506	371	26253305	177	205.33	36.74	200.63	AT5G65670	100	44	0	0	327	370	1	44	1e-15	82.4
Chr5	3252983	3253373	391	3253203	201	204.78	26.42	200.08	AT5G10340	100	138	0	0	1	138	863	1000	9e-68	255
									AT5G10336	100	82	0	0	1	82	82	1	1e-36	152
Chr5	1804162	1804829	668	1804339	185	199.44	30.32	194.8	AT5G05987	100	667	0	0	1	667	283	949	0	1232
									AT5G05980	100	388	0	0	280	667	1000	613	0	717
Chr1	7933924	7934544	621	7934084	177	196.33	32.59	191.72	AT1G22470	100	424	0	0	1	424	424	1	0	784
Chr5	442205	442663	459	442390	178	192.86	30.67	188.28	AT5G02220	100	458	0	0	1	458	897	440	0	846
Chr5	3989860	3990171	312	3990001	179	190.57	29.34	186.01	AT5G12330	100	311	0	0	1	311	548	238	5e-164	575
Chr4	8523700	8524097	398	8523882	195	189.93	23.72	185.39	AT4G14900	100	397	0	0	1	397	907	511	0	734
Chr4	15638421	15638817	397	15638603	187	188.98	25.85	184.45	AT4G32400	100	264	0	0	1	264	737	1000	8e-138	488
Chr1	29093347	29093739	393	29093507	175	186.99	29.59	182.48	AT1G77410	100	392	0	0	1	392	801	410	0	725
									AT1G77420	100	293	0	0	1	293	708	1000	6e-154	542
Chr4	14002072	14002385	314	14002215	206	186.29	20.1	181.79	AT4G28250	100	313	0	0	1	313	873	561	4e-165	579
Chr2	14216905	14217378	474	14217096	179	185.67	27.5	181.17	AT2G33570	100	455	0	0	1	455	546	1000	0	841
Chr4	17422750	17423116	367	17422932	176	183.5	27.83	179.03	AT4G36945	100	297	0	0	1	297	297	1	3e-156	549
Chr5	2716451	2716810	360	2716638	166	183.25	32.1	178.78	AT5G08430	100	359	0	0	1	359	479	837	0	664
Chr3	18496192	18496521	330	18496364	182	183.11	25.55	178.64	AT3G49880	100	329	0	0	1	329	287	615	5e-174	608
Chr2	13878658	13878970	313	13878817	153	178.72	37.22	174.31	AT2G32720	100	312	0	0	1	312	789	478	1e-164	577
Chr1	16800921	16801249	329	16801081	148	177.81	40.19	173.4	AT1G44170	100	110	0	0	1	110	110	1	3e-52	204
Chr3	23324258	23324555	298	23324399	161	173.79	30.27	169.43	AT3G63130	100	297	0	0	1	297	152	448	3e-156	549
									AT3G63120	100	297	0	0	1	297	635	339	3e-156	549
Chr5	23322411	23322855	445	23322650	170	173.4	26.34	169.04	AT5G57590	100	168	0	0	277	444	1000	833	2e-84	311
Chr3	18663016	18663367	352	18663188	183	173.21	22.16	168.85	AT3G50337	100	132	0	0	220	351	1000	869	2e-64	244
Chr5	6739152	6739720	569	6739409	173	171.46	24.61	167.12	AT5G19940	100	540	0	0	1	540	461	1000	0	998
									AT5G19930	100	437	0	0	132	568	1000	564	0	808
Chr5	3783764	3784282	519	3783975	185	169.9	20.72	165.58	AT5G11740	100	518	0	0	1	518	448	965	0	957
Chr1	395486	395892	407	395652	184	169.06	20.74	164.75	AT1G02120	100	274	0	0	1	274	727	1000	2e-143	507
Chr4	6846886	6847344	459	6847038	150	167.44	32.92	163.14	AT4G11240	100	446	0	0	1	446	555	1000	0	824
Chr4	10437607	10437947	341	10437770	145	161.38	32.62	157.14	AT4G19040	100	340	0	0	1	340	564	225	4e-180	628
Chr3	1073810	1074211	402	1074033	143	158.36	32.17	154.15	AT3G04090	100	180	0	0	222	401	1000	821	4e-91	333
Chr5	23533393	23533728	336	23533535	154	156.18	25.87	151.99	AT5G58160	100	330	0	0	1	330	671	1000	1e-174	610
									AT5G58150	100	180	0	0	1	180	180	1	3e-91	333
Chr1	4305475	4305930	456	4305755	135	154.6	35.06	150.42	AT1G12650	100	455	0	0	1	455	294	748	0	841
									AT1G12640	100	264	0	0	192	455	1000	737	9e-138	488
Chr5	6812247	6812567	321	6812401	158	153.51	23.4	149.34	AT5G20181	100	90	0	0	1	90	911	1000	3e-41	167
Chr1	23020305	23020776	472	23020609	149	152.54	26.44	148.38	AT1G62301	100	91	0	0	381	471	1000	910	1e-41	169
Chr1	27462198	27462610	413	27462433	138	152.08	31.71	147.92	AT1G73000	100	412	0	0	1	412	108	519	0	761
									AT1G72990	100	412	0	0	1	412	970	559	0	761
Chr2	15916798	15917199	402	15916977	179	151.94	17.5	147.78	AT2G38025	100	401	0	0	1	401	894	494	0	741
									AT2G38040	100	401	0	0	1	401	188	588	0	741
Chr2	10429275	10429596	322	10429428	162	149.15	20.74	145.02	AT2G24550	100	321	0	0	1	321	776	456	1e-169	593
Chr4	12006195	12006535	341	12006372	127	148.96	37.31	144.83	AT4G22880	100	340	0	0	1	340	864	525	4e-180	628
									AT4G22890	100	340	0	0	1	340	40	379	4e-180	628
Chr4	14809994	14810314	321	14810137	127	148.66	37.11	144.53	AT4G30240	100	320	0	0	1	320	751	432	5e-169	592
Chr4	9295584	9296017	434	9295799	154	148.57	23	144.44	AT4G16490	100	433	0	0	1	433	946	514	0	800
Chr4	11993625	11993967	343	11993805	135	148.06	31.28	143.94	AT4G22850	100	342	0	0	1	342	433	774	0	632
									AT4G22840	100	291	0	0	52	342	1000	710	7e-153	538
Chr4	16255918	16256325	408	16256144	137	147.44	29.82	143.32	AT4G33905	100	407	0	0	1	407	674	268	0	752
Chr5	9480227	9480611	385	9480411	140	146.84	27.98	142.73	AT5G26940	100	183	0	0	202	384	1	183	8e-93	339
Chr5	21094787	21095525	739	21095056	150	143.3	22.46	139.23	AT5G51900	100	667	0	0	1	667	667	1	0	1232
Chr3	3585802	3586223	422	3586020	168	142.65	17.47	138.58	AT3G11410	100	421	0	0	1	421	847	427	0	778
Chr5	19308614	19309240	627	19308952	166	142.44	17.85	138.38	AT5G47640	100	626	0	0	1	626	202	827	0	1157
									AT5G47635	100	235	0	0	1	235	235	1	2e-121	435
Chr1	7732119	7732575	457	7732398	128	142.02	32.16	137.96	AT1G21975	100	160	0	0	1	160	841	1000	6e-80	296
Chr1	10860308	10860658	351	10860473	125	141.88	34.11	137.82	AT1G30640	100	350	0	0	1	350	13	362	0	647
									AT1G30630	100	350	0	0	1	350	865	516	0	647
Chr4	12108512	12108818	307	12108674	126	141.83	33.37	137.77	AT4G23103	100	84	0	0	223	306	1000	917	7e-38	156
Chr1	6601653	6602099	447	6601836	128	141.52	31.86	137.47	AT1G19110	100	446	0	0	1	446	385	830	0	824
Chr2	18438547	18439096	550	18438907	152	141.25	21.12	137.2	AT2G44730	100	531	0	0	19	549	1000	470	0	981
Chr2	6185136	6185490	355	6185292	130	140.37	30	136.33	AT2G14520	100	354	0	0	1	354	512	159	0	654
Chr1	17855268	17855827	560	17855561	149	137.91	20.92	133.89	AT1G48320	100	250	0	0	310	559	1000	751	7e-130	462
Chr3	1362594	1363216	623	1362751	140	137.91	24.05	133.89	AT3G04930	100	434	0	0	1	434	567	1000	0	802
Chr3	22823231	22823536	306	22823372	142	137.37	23.06	133.36	AT3G61678	100	60	0	0	246	305	1000	941	2e-24	111
Chr3	22366678	22367078	401	22366929	150	137.01	20.31	133	AT4G07990	85.16	182	27	0	4	185	241	422	3e-47	187
Chr1	6677498	6678038	541	6677756	127	136.86	29.82	132.85	AT1G19310	100	540	0	0	1	540	606	67	0	998
Chr5	20518867	20519165	299	20519019	123	135.24	31.34	131.25	AT5G50380	100	298	0	0	1	298	566	269	7e-157	551
Chr2	7864003	7864418	416	7864202	127	134.34	28.45	130.36	AT2G18090	100	415	0	0	1	415	504	918	0	767
Chr4	8054564	8055237	674	8054773	162	134.07	16.56	130.09	AT4G13940	100	366	0	0	1	366	635	1000	0	676
Chr2	416583	416915	333	416753	117	133.91	34.75	129.94	AT2G01910	100	332	0	0	1	332	394	725	1e-175	614
Chr5	5874973	5875265	293	5875113	130	133.72	26.58	129.75	AT5G17795	100	46	0	0	247	292	1000	955	9e-17	86.1
Chr1	2590029	2590529	501	2590374	143	132.88	21.06	128.92	AT1G08260	100	500	0	0	1	500	87	586	0	924
									AT1G08250	100	294	0	0	207	500	1000	707	2e-154	544
Chr1	29890291	29890690	400	29890471	119	131.21	31.52	127.27	AT1G79460	100	276	0	0	1	276	725	1000	2e-144	510
Chr5	25416819	25417215	397	25417042	129	130.06	25.31	126.13	AT5G63480	100	396	0	0	1	396	504	899	0	732
									AT5G63470	100	131	0	0	266	396	1000	870	7e-64	243
Chr4	12028393	12028690	298	12028553	106	129.38	41.3	125.45	AT4G22950	100	28	0	0	1	28	28	1	9e-07	52.8
Chr4	13788138	13788580	443	13788414	121	126.94	27.8	123.04	AT4G27610	100	194	0	0	1	194	194	1	7e-99	359
Chr1	18287767	18288228	462	18287936	121	126.73	27.68	122.83	AT1G49410	100	135	0	0	1	135	135	1	5e-66	250
Chr1	21237636	21237942	307	21237787	102	125.88	42.51	121.99	AT1G56660	100	134	0	0	173	306	1	134	1e-65	248
Chr1	8975658	8975981	324	8975821	134	125.85	21.51	121.96	AT1G25550	100	323	0	0	1	323	16	338	1e-170	597
Chr5	9944900	9945218	319	9945084	123	124.38	25.43	120.5	AT5G27920	100	318	0	0	1	318	607	290	6e-168	588
Chr3	1241265	1241705	441	1241521	122	123.97	25.72	120.1	AT3G04590	100	102	0	0	339	440	1000	899	1e-47	189
Chr3	21828123	21828509	387	21828299	140	123.45	18.77	119.58	AT3G59052	100	260	0	0	1	260	260	1	1e-135	481
									AT3G59050	100	50	0	0	1	50	50	1	7e-19	93.5
Chr3	5297112	5297737	626	5297470	114	122.79	29.61	118.93	AT3G15620	100	436	0	0	1	436	436	1	0	806
									AT3G15630	100	226	0	0	400	625	1000	775	2e-116	418
Chr4	8705231	8705699	469	8705535	116	122.76	28.35	118.9	AT4G15240	100	321	0	0	148	468	1000	680	2e-169	593
Chr1	6061942	6062608	667	6062085	126	122.67	23.28	118.81	AT1G17620	100	370	0	0	1	370	631	1000	0	684
Chr2	18523349	18523712	364	18523534	111	122.66	31.58	118.8	AT2G44920	100	294	0	0	70	363	1	294	2e-154	544
Chr2	9405920	9406260	341	9406097	112	122.44	30.72	118.58	AT2G22125	100	340	0	0	1	340	129	468	4e-180	628
Chr4	2717791	2718108	318	2717936	149	122.11	16.18	118.26	AT4G05320	100	317	0	0	1	317	234	550	2e-167	586
Chr3	5263678	5264004	327	5263825	114	122.1	29.19	118.25	AT3G15540	100	326	0	0	1	326	580	905	2e-172	603
Chr4	18471908	18472565	658	18472348	121	121.57	25.02	117.72	AT4G39800	100	657	0	0	1	657	985	329	0	1214
Chr5	25451721	25452073	353	25451872	123	120.74	23.7	116.9	AT5G63570	100	235	0	0	1	235	766	1000	9e-122	435
Chr2	3255	3711	457	3543	152	119.54	14.94	115.71	AT2G16586	99.26	270	2	0	1	270	625	894	9e-138	488
Chr1	27189526	27189794	269	27189668	122	118.45	23.1	114.63	AT1G72240	100	268	0	0	1	268	317	584	3e-140	496
Chr3	19312642	19312964	323	19312815	129	118.41	20.4	114.59	AT3G52060	100	322	0	0	1	322	385	64	4e-170	595
									AT3G52070	100	110	0	0	1	110	891	1000	3e-52	204
Chr4	15646573	15646897	325	15646715	115	118.1	26.31	114.29	AT4G32410	100	324	0	0	1	324	815	492	3e-171	599
Chr1	993177	993657	481	993416	123	117.69	22.34	113.88	AT1G03905	100	300	0	0	1	300	701	1000	1e-157	555
Chr1	7216792	7217133	342	7216958	112	117.39	27.62	113.58	AT1G20770	100	341	0	0	1	341	856	516	1e-180	630
									AT1G20780	100	322	0	0	20	341	1	322	4e-170	595
Chr3	4493851	4494180	330	4494001	138	117.18	17.33	113.37	AT3G13710	100	329	0	0	1	329	707	379	5e-174	608
Chr1	22834466	22834776	311	22834624	96	115.51	39.4	111.72	AT1G61820	100	310	0	0	1	310	16	325	2e-163	573
Chr2	18672173	18672485	313	18672321	116	114.97	24.17	111.19	AT2G45290	100	312	0	0	1	312	438	749	1e-164	577
Chr2	9436576	9436891	316	9436711	90	114.89	46.53	111.11	AT2G22190	100	315	0	0	1	315	906	592	3e-166	582
Chr5	16201914	16202217	304	16202051	110	114.51	27.13	110.73	AT5G40460	100	303	0	0	1	303	451	753	1e-159	560
Chr5	25097468	25097811	344	25097644	102	113.86	32.26	110.09	AT5G62520	100	343	0	0	1	343	399	741	0	634
									AT5G62510	100	167	0	0	1	167	167	1	6e-84	309
Chr3	9066285	9066694	410	9066519	105	113.7	29.87	109.93	AT3G24840	100	394	0	0	16	409	1	394	0	728
Chr2	17582575	17582891	317	17582749	95	113.3	38.4	109.53	AT2G42190	100	267	0	0	50	316	1	267	1e-139	494
									AT2G42180	100	58	0	0	1	58	58	1	2e-23	108
Chr4	15045920	15046491	572	15046311	119	112.98	21.91	109.22	AT4G30910	100	328	0	0	1	328	328	1	3e-173	606
Chr3	2620567	2620849	283	2620702	132	112.38	17.39	108.62	AT3G08630	100	282	0	0	1	282	626	907	6e-148	521
Chr4	743961	744304	344	744115	142	112.3	15.06	108.55	AT4G01720	100	343	0	0	1	343	14	356	0	634
Chr4	10351927	10352250	324	10352067	103	111.91	30.1	108.16	AT4G18890	100	323	0	0	1	323	155	477	1e-170	597
Chr1	2103279	2103575	297	2103439	107	111.47	27.14	107.72	AT1G06840	100	296	0	0	1	296	929	634	1e-155	547
Chr5	20510621	20510958	338	20510798	110	111.42	25.38	107.67	AT5G50370	100	327	0	0	11	337	1000	674	6e-173	604
									AT5G50375	100	103	0	0	235	337	1	103	2e-48	191
Chr2	16824958	16825382	425	16825233	110	111.02	25.17	107.28	AT2G40270	100	369	0	0	1	369	369	1	0	682
Chr4	14672231	14672656	426	14672475	105	110.09	27.54	106.36	AT4G30010	100	425	0	0	1	425	286	710	0	785
									AT4G30000	100	259	0	0	167	425	1000	742	5e-135	479
Chr5	2777901	2778216	316	2778060	100	109.85	30.9	106.12	AT5G08570	100	315	0	0	1	315	470	784	3e-166	582
Chr1	4250797	4251186	390	4250956	103	108.93	28.11	105.21	AT1G12470	100	389	0	0	1	389	440	828	0	719
Chr3	11166145	11166540	396	11166377	97	108.84	32.59	105.12	AT3G29200	100	282	0	0	114	395	1000	719	8e-148	521
Chr4	13023514	13023815	302	13023686	129	107.88	16.75	104.17	AT4G25490	100	48	0	0	1	48	48	1	7e-18	89.8
Chr3	5227853	5228146	294	5227997	105	107.77	26.14	104.06	AT3G15480	100	293	0	0	1	293	813	521	4e-154	542
Chr4	12827536	12827832	297	12827689	105	107.77	26.14	104.06	AT4G24960	100	296	0	0	1	296	478	773	1e-155	547
Chr5	2985353	2985758	406	2985584	111	107.36	22.78	103.66	AT5G09620	100	405	0	0	1	405	999	595	0	749
Chr1	29035502	29035964	463	29035753	103	107.2	27.01	103.5	AT1G77280	100	82	0	0	381	462	1000	919	1e-36	152
Chr3	6435474	6436027	554	6435818	108	106.88	23.99	103.18	AT3G18710	100	546	0	0	8	553	1000	455	0	1009
Chr1	1953609	1954192	584	1953794	123	106.82	18.07	103.12	AT1G06400	100	77	0	0	1	77	77	1	1e-33	143
Chr5	5185572	5185895	324	5185729	118	106.82	19.7	103.12	AT5G15870	100	306	0	0	1	306	306	1	3e-161	566
									AT5G15880	100	215	0	0	1	215	786	1000	1e-110	398
Chr4	17235768	17236210	443	17235990	101	106.69	27.99	103	AT4G36520	100	442	0	0	1	442	667	226	0	817
Chr4	901078	901356	279	901203	104	106.55	26.01	102.86	AT4G02060	100	278	0	0	1	278	596	873	9e-146	514
Chr1	23923199	23923483	285	23923348	88	106.46	39.76	102.77	AT1G64405	100	284	0	0	1	284	401	684	4e-149	525
Chr2	15644568	15644857	290	15644727	103	105.95	26.24	102.26	AT2G37260	100	289	0	0	1	289	293	581	7e-152	534
Chr1	13321953	13322458	506	13322277	97	105.86	30.32	102.18	AT1G35830	100	336	0	0	170	505	1000	665	1e-177	621
Chr5	8497215	8497553	339	8497384	96	104.61	30.18	100.94	AT5G24760	100	308	0	0	31	338	1000	693	2e-162	569
Chr2	19232301	19232605	305	19232463	102	104.52	25.99	100.85	AT2G46790	100	304	0	0	1	304	429	732	4e-160	562
									AT2G46787	100	75	0	0	1	75	926	1000	7e-33	139
Chr1	22159009	22159290	282	22159167	88	104.3	37.55	100.63	AT1G60095	100	192	0	0	90	281	1	192	6e-98	355
Chr5	26572137	26572543	407	26572317	124	104.18	16.88	100.51	AT5G66580	100	406	0	0	1	406	415	820	0	750
Chr1	10078038	10078820	783	10078332	113	104.01	20.39	100.35	AT1G28680	100	183	0	0	1	183	818	1000	2e-92	339
Chr5	5809242	5809717	476	5809403	102	103.51	25.39	99.85	AT5G17630	100	232	0	0	1	232	769	1000	6e-120	429
									AT5G17620	100	213	0	0	1	213	213	1	2e-109	394
Chr5	26688046	26688446	401	26688294	99	103.36	27.16	99.7	AT5G66820	100	350	0	0	51	400	1	350	0	647
Chr1	23473432	23473870	439	23473691	103	103.35	24.72	99.69	AT1G63290	100	280	0	0	159	438	1000	721	1e-146	518
Chr2	13256060	13256441	382	13256217	103	103.16	24.61	99.5	AT2G31090	100	221	0	0	1	221	780	1000	6e-114	409
Chr2	17538610	17538921	312	17538755	118	103.15	18.28	99.49	AT2G42010	100	311	0	0	1	311	380	70	5e-164	575
Chr5	2587777	2588312	536	2588116	100	103.11	26.35	99.46	AT5G08080	100	535	0	0	1	535	247	781	0	989
Chr5	20341754	20342019	266	20341866	89	102.98	35.18	99.33	AT5G49990	100	265	0	0	1	265	433	169	1e-138	490
Chr2	368806	369107	302	368944	86	102.64	38.21	98.99	AT2G01830	100	210	0	0	1	210	210	1	6e-108	388
Chr5	26709850	26710192	343	26710007	94	102.11	29.9	98.47	AT5G66880	100	342	0	0	1	342	155	496	0	632
Chr5	3299873	3300209	337	3300047	90	101.55	32.92	97.91	AT5G10480	100	161	0	0	176	336	1000	840	1e-80	298
Chr4	16389012	16389334	323	16389193	101	101.33	24.68	97.7	AT4G34240	100	322	0	0	1	322	213	534	4e-170	595
									AT4G34230	100	322	0	0	1	322	654	333	4e-170	595
Chr3	4330173	4330446	274	4330341	106	101.27	22.09	97.64	AT3G13330	100	273	0	0	1	273	888	616	5e-143	505
Chr2	18456807	18457383	577	18457238	123	101.18	16.17	97.55	AT2G44770	100	567	0	0	10	576	1	567	0	1048
Chr5	4431052	4431385	334	4431225	107	101.09	21.55	97.46	AT5G13730	100	333	0	0	1	333	692	360	3e-176	616
Chr3	1927432	1927803	372	1927619	103	100.91	23.37	97.28	AT3G06350	100	102	0	0	270	371	1000	899	9e-48	189
Chr3	5561088	5561381	294	5561234	90	100.78	32.26	97.15	AT3G16380	100	293	0	0	1	293	905	613	4e-154	542
Chr3	22804519	22804909	391	22804680	107	100.59	21.31	96.97	AT3G61630	100	390	0	0	1	390	247	636	0	721
Chr5	388650	388937	288	388800	88	100.08	33.55	96.46	AT5G02020	100	271	0	0	1	271	271	1	7e-142	501
									AT5G02021	100	109	0	0	179	287	1000	892	8e-52	202
Chr3	11384001	11384307	307	11384142	92	99.85	29.8	96.24	AT3G29575	100	306	0	0	1	306	656	351	3e-161	566
Chr5	6531393	6531800	408	6531577	97	99.46	25.95	95.85	AT5G19390	100	407	0	0	1	407	489	895	0	752
									AT5G19380	100	52	0	0	1	52	52	1	6e-20	97.1
Chr2	12939419	12939704	286	12939557	119	99.44	16.66	95.83	AT2G30360	100	153	0	0	1	153	153	1	3e-76	283
Chr5	3051801	3052077	277	3051932	105	99.42	21.63	95.81	AT5G09810	100	269	0	0	8	276	1	269	9e-141	497
Chr2	15138073	15138381	309	15138209	102	97.59	22.11	94.01	AT2G36053	100	308	0	0	1	308	79	386	2e-162	569
Chr3	23025617	23026131	515	23025957	102	97.59	22.11	94.01	AT3G62200	100	460	0	0	55	514	1000	541	0	850
Chr5	278470	278727	258	278614	103	97.24	21.46	93.66	AT5G01730	100	91	0	0	1	91	91	1	7e-42	169
Chr3	22712148	22712424	277	22712312	86	97.02	32.79	93.44	AT3G61380	100	131	0	0	1	131	131	1	5e-64	243
Chr4	13223411	13223681	271	13223538	105	96.96	20.45	93.38	AT4G26090	100	86	0	0	185	270	1	86	5e-39	159
Chr5	26546961	26547253	293	26547122	106	96.71	19.93	93.14	AT5G66480	100	292	0	0	1	292	515	224	2e-153	540
Chr4	14545736	14546009	274	14545899	101	96.41	21.98	92.84	AT4G29700	100	273	0	0	1	273	388	116	5e-143	505
									AT4G29710	83.59	128	18	2	28	152	896	769	3e-26	117
Chr1	29429327	29429629	303	29429464	106	96.09	19.65	92.52	AT1G78230	100	302	0	0	1	302	103	404	5e-159	558
Chr1	10463151	10463479	329	10463329	96	95.88	24.35	92.32	AT1G29890	100	328	0	0	1	328	621	948	2e-173	606
									AT1G29880	100	328	0	0	1	328	630	303	2e-173	606
Chr1	17846756	17847080	325	17846901	98	95.86	23.21	92.3	AT1G48300	100	324	0	0	1	324	367	690	3e-171	599
Chr3	9901989	9902305	317	9902123	77	95.84	42.68	92.28	AT3G26860	100	316	0	0	1	316	895	580	8e-167	584
Chr4	1382451	1382778	328	1382607	93	95.81	26.18	92.25	AT4G03113	100	37	0	0	291	327	1000	964	1e-11	69.4
Chr4	15002946	15003457	512	15003208	100	95.07	21.77	91.52	AT4G30810	100	511	0	0	1	511	474	984	0	944
Chr2	7910200	7910549	350	7910370	80	94.93	37.4	91.38	AT2G18170	100	174	0	0	1	174	174	1	8e-88	322
Chr3	6780265	6780584	320	6780417	86	94.75	30.82	91.2	AT3G19540	100	319	0	0	1	319	505	823	2e-168	590
Chr1	21206927	21207426	500	21207216	103	94.03	19.92	90.49	AT1G56600	100	499	0	0	1	499	309	807	0	922
Chr2	9866523	9866918	396	9866714	86	94.03	30.22	90.49	AT2G23170	100	395	0	0	1	395	979	585	0	730
									AT2G23171	100	126	0	0	270	395	1000	875	4e-61	233
Chr1	13116414	13117190	777	13117029	98	93.74	22.05	90.2	AT1G35560	100	66	0	0	711	776	1000	935	2e-27	122
Chr1	9481301	9481567	267	9481450	107	93.58	18.2	90.04	AT1G27290	100	266	0	0	1	266	515	780	4e-139	492
Chr2	19336176	19336485	310	19336324	104	93.5	19.28	89.96	AT2G47070	100	309	0	0	1	309	34	342	6e-163	571
Chr5	9377149	9377674	526	9377276	95	93.19	23.32	89.66	AT5G26600	100	305	0	0	1	305	696	1000	2e-160	564
Chr1	5398625	5398944	320	5398767	120	92.97	14.37	89.44	AT1G15690	100	319	0	0	1	319	512	830	2e-168	590
Chr5	7842584	7843028	445	7842765	97	92.39	21.82	88.87	AT5G23280	100	432	0	0	1	432	569	1000	0	798
Chr5	19030520	19030822	303	19030671	90	92.36	25.88	88.84	AT5G46880	100	283	0	0	20	302	1	283	2e-148	523
Chr5	18804565	18804850	286	18804694	85	92.31	29.67	88.79	AT5G46350	100	285	0	0	1	285	336	52	1e-149	527
Chr1	18047429	18047873	445	18047698	88	92.21	27.19	88.69	AT1G48790	100	444	0	0	1	444	998	555	0	821
Chr4	6245365	6245725	361	6245546	83	91.73	30.99	88.22	AT4G09970	100	360	0	0	1	360	406	765	0	665
									AT4G09965	100	39	0	0	322	360	1000	962	9e-13	73.1
Chr5	17459087	17459369	283	17459239	79	91.08	34.53	87.57	AT5G43460	100	282	0	0	1	282	82	363	6e-148	521
									AT5G43450	100	282	0	0	1	282	627	346	6e-148	521
Chr3	21121064	21121515	452	21121240	104	91.04	18.21	87.53	AT3G57060	100	451	0	0	1	451	987	537	0	833
									AT3G57062	100	378	0	0	1	378	623	1000	0	699
Chr5	2533419	2533738	320	2533601	88	90.74	26.14	87.24	AT5G07970	82.11	123	12	6	103	224	17	130	5e-20	97.1
Chr1	27017816	27018134	319	27017998	82	90.72	31.05	87.22	AT1G71830	100	318	0	0	1	318	243	560	6e-168	588
Chr2	7256301	7256796	496	7256635	95	90.04	21.55	86.55	AT2G16720	100	246	0	0	250	495	1000	755	1e-127	455
Chr1	27601194	27601513	320	27601332	79	90	33.44	86.51	AT1G73410	100	319	0	0	1	319	344	662	2e-168	590
Chr5	6938422	6938719	298	6938571	91	89.52	23.41	86.03	AT5G20500	100	229	0	0	1	229	772	1000	2e-118	424
Chr4	506555	507112	558	506725	86	89.34	26.57	85.85	AT4G01190	100	557	0	0	1	557	576	20	0	1029
Chr3	18037696	18038270	575	18038131	102	88.93	18.04	85.45	AT3G48690	100	110	0	0	465	574	1000	891	5e-52	204
Chr2	17099261	17099581	321	17099412	86	88.51	25.98	85.03	AT2G40970	100	257	0	0	1	257	257	1	5e-134	475
Chr3	6119364	6119771	408	6119546	91	88.43	22.76	84.95	AT3G17860	100	407	0	0	1	407	398	804	0	752
Chr1	30267203	30267546	344	30267375	77	88.27	33.93	84.8	AT1G80490	100	243	0	0	1	243	243	1	3e-126	449
Chr3	7093514	7093772	259	7093633	100	88.08	18.41	84.61	AT3G20340	100	258	0	0	1	258	908	651	1e-134	477
Chr1	10214635	10215032	398	10214800	91	87.55	22.24	84.09	AT1G29230	100	224	0	0	1	224	777	1000	1e-115	414
Chr1	1969661	1969960	300	1969795	85	87.09	25.67	83.63	AT1G06460	100	299	0	0	1	299	753	455	2e-157	553
									AT1G06470	100	235	0	0	65	299	1	235	8e-122	435
Chr3	21448639	21448958	320	21448812	74	86.95	36.17	83.49	AT3G57940	100	319	0	0	1	319	81	399	2e-168	590
									AT3G57930	100	36	0	0	1	36	36	1	4e-11	67.6
Chr5	3579712	3580058	347	3579875	94	86.92	20.38	83.46	AT5G11230	100	346	0	0	1	346	152	497	0	640
Chr5	26433517	26434040	524	26433776	99	86.82	18.23	83.36	AT5G66130	100	523	0	0	1	523	283	805	0	966
									AT5G66120	100	391	0	0	133	523	1000	610	0	723
Chr1	28219099	28219395	297	28219245	97	86.56	18.9	83.11	AT1G75190	100	296	0	0	1	296	503	798	1e-155	547
Chr5	10039030	10039374	345	10039198	90	86.55	22.2	83.1	AT5G28040	100	344	0	0	1	344	907	564	0	636
Chr1	6075737	6076241	505	6075893	77	86.43	32.09	82.98	AT1G17680	100	504	0	0	1	504	351	854	0	931
Chr5	21700125	21700467	343	21700284	90	86.2	21.99	82.75	AT5G53460	100	342	0	0	1	342	609	950	0	632
Chr3	20513525	20513792	268	20513645	80	86.09	28.87	82.64	AT3G55320	100	267	0	0	1	267	868	602	1e-139	494
Chr3	17095471	17095832	362	17095667	76	85.94	32.69	82.49	AT3G46450	100	361	0	0	1	361	848	488	0	667
Chr2	15066143	15066530	388	15066345	85	85.71	24.7	82.27	AT2G35880	100	116	0	0	1	116	116	1	1e-55	215
Chr4	6083441	6083948	508	6083607	79	85.54	29.29	82.1	AT4G09630	100	418	0	0	1	418	583	1000	0	773
Chr3	18883227	18883563	337	18883403	95	85.46	19.2	82.02	AT3G50800	100	336	0	0	1	336	675	340	6e-178	621
Chr5	23957359	23957892	534	23957685	84	85.28	25.09	81.84	AT5G59400	100	396	0	0	1	396	605	1000	0	732
Chr3	6678569	6678947	379	6678751	75	85.2	33.05	81.76	AT3G19274	100	149	0	0	1	149	852	1000	6e-74	276
Chr3	17739615	17740058	444	17739844	81	84.9	27.05	81.47	AT3G48050	100	443	0	0	1	443	797	355	0	819
									AT3G48060	92.08	202	11	3	1	198	790	590	6e-75	279
Chr5	4745723	4746114	392	4745929	84	84.89	24.81	81.46	AT5G14710	100	391	0	0	1	391	260	650	0	723
Chr1	21007661	21008107	447	21007941	87	84.75	22.82	81.32	AT1G56140	100	382	0	0	65	446	1000	619	0	706
Chr5	1608357	1608630	274	1608492	92	84.3	19.94	80.88	AT5G05440	100	257	0	0	17	273	1	257	4e-134	475
Chr1	28785015	28785382	368	28785194	81	84.27	26.55	80.85	AT1G76994	96.43	56	2	0	66	121	123	68	7e-19	93.5
Chr3	729486	729959	474	729631	96	84	18.11	80.58	AT3G03150	100	473	0	0	1	473	871	399	0	874
									AT3G03160	100	389	0	0	1	389	612	1000	0	719
Chr1	9157946	9158493	548	9158194	78	83.84	28.72	80.42	AT1G26480	100	547	0	0	1	547	899	353	0	1011
									AT1G26500	100	433	0	0	1	433	568	1000	0	800
Chr5	2198480	2198749	270	2198616	78	83.84	28.72	80.42	AT5G07070	100	269	0	0	1	269	633	365	9e-141	497
Chr2	15925474	15926016	543	15925869	120	83.56	11.84	80.15	AT2G38060	100	393	0	0	150	542	1000	608	0	726
Chr2	14965266	14965653	388	14965498	85	83.45	23.2	80.04	AT2G35620	100	374	0	0	1	374	374	1	0	691
Chr3	3068739	3069049	311	3068901	79	83.3	27.4	79.89	AT3G09980	100	310	0	0	1	310	383	692	2e-163	573
Chr1	23618095	23618387	293	23618212	81	83.24	25.77	79.83	AT1G63690	100	292	0	0	1	292	607	898	2e-153	540
Chr2	8760116	8760564	449	8760401	81	83.24	25.77	79.83	AT2G20300	100	448	0	0	1	448	729	282	0	828
Chr4	10930935	10931307	373	10931120	75	83.17	31.02	79.76	AT4G20235	100	30	0	0	343	372	1000	971	9e-08	56.5
Chr4	564633	564915	283	564756	81	83.04	25.62	79.63	AT4G01360	100	282	0	0	1	282	488	769	6e-148	521
Chr1	3272444	3272773	330	3272617	106	83.02	14.58	79.61	AT1G10020	100	288	0	0	1	288	288	1	3e-151	532
Chr2	12697238	12697685	448	12697389	92	82.78	19.17	79.38	AT2G29700	100	332	0	0	1	332	669	1000	1e-175	614
Chr5	24373690	24374138	449	24373961	85	82.56	22.62	79.16	AT5G60640	100	145	0	0	304	448	1000	856	1e-71	268
Chr2	9977990	9978277	288	9978139	75	82.44	30.32	79.04	AT2G23430	100	287	0	0	1	287	931	645	9e-151	531
Chr3	21261187	21261458	272	21261292	97	82.41	17.04	79.01	AT3G57450	100	271	0	0	1	271	161	431	7e-142	501
Chr5	3798646	3799071	426	3798814	81	82.24	25.03	78.84	AT5G11790	100	390	0	0	36	425	1	390	0	721
Chr3	2082994	2083444	451	2083183	90	82.15	19.75	78.75	AT3G06650	100	450	0	0	1	450	639	190	0	832
Chr3	5730920	5731386	467	5731255	88	82.03	20.66	78.64	AT3G16830	100	466	0	0	1	466	213	678	0	861
Chr2	15470013	15470336	324	15470182	75	81.26	29.22	77.87	AT2G36850	100	323	0	0	1	323	653	331	1e-170	597
Chr1	7488786	7489078	293	7488941	89	81.15	19.69	77.77	AT1G21380	100	246	0	0	1	246	246	1	6e-128	455
Chr5	16635878	16636247	370	16636024	101	81.09	15.25	77.71	AT5G41600	100	351	0	0	1	351	650	1000	0	649
Chr4	9752923	9753573	651	9753098	91	81.05	18.75	77.67	AT5G47229	79.32	440	70	11	172	608	7	428	1e-77	289
Chr1	10806371	10806701	331	10806522	76	80.92	27.99	77.54	AT1G30500	100	330	0	0	1	330	525	196	1e-174	610
Chr5	1788532	1788982	451	1788651	78	80.81	26.21	77.43	AT5G05950	100	281	0	0	1	281	720	1000	3e-147	520
Chr2	13524019	13524430	412	13524215	90	80.79	19.05	77.41	AT2G31800	100	411	0	0	1	411	627	217	0	760
									AT2G31810	100	251	0	0	1	251	750	1000	1e-130	464
Chr5	6670204	6670505	302	6670349	78	80.59	26.05	77.21	AT5G19730	100	301	0	0	1	301	644	944	2e-158	556
									AT5G19729	100	83	0	0	219	301	1000	918	2e-37	154
Chr3	20896029	20896355	327	20896196	102	80.45	14.74	77.08	AT3G56350	100	326	0	0	1	326	596	271	2e-172	603
									AT3G56360	100	326	0	0	1	326	390	715	2e-172	603
Chr1	26612247	26612546	300	26612398	73	80.18	30.19	76.81	AT1G70580	100	299	0	0	1	299	27	325	2e-157	553
Chr5	26818229	26818485	257	26818374	101	80.17	14.92	76.8	AT5G67210	100	256	0	0	1	256	212	467	1e-133	473
Chr1	23826798	23827194	397	23827031	85	80	21.06	76.63	AT1G64190	100	182	0	0	215	396	1000	819	3e-92	337
Chr3	7213938	7214241	304	7214102	67	79.73	37.14	76.37	AT3G20640	100	261	0	0	1	261	261	1	3e-136	483
Chr3	22197574	22197852	279	22197705	83	79.5	21.87	76.14	AT3G60110	100	278	0	0	1	278	583	860	9e-146	514
Chr4	16752528	16752889	362	16752709	81	79.42	23.04	76.06	AT4G35220	100	107	0	0	1	107	894	1000	1e-50	198
Chr2	14252993	14253454	462	14253334	88	79.4	19.23	76.04	AT2G33700	100	255	0	0	207	461	1	255	9e-133	472
Chr1	7391835	7392109	275	7391988	77	79.39	25.87	76.03	AT1G21110	100	274	0	0	1	274	584	311	1e-143	507
Chr5	24990545	24990846	302	24990697	99	79.29	15.16	75.93	AT5G62220	100	301	0	0	1	301	464	164	2e-158	556
Chr4	1329268	1329567	300	1329415	87	78.7	19.33	75.35	AT4G03010	100	299	0	0	1	299	318	616	2e-157	553
Chr3	508485	509008	524	508645	114	78.68	11.63	75.33	AT3G02468	100	194	0	0	330	523	1	194	9e-99	359
Chr1	28590109	28590438	330	28590261	95	78.55	16.11	75.2	AT1G76185	100	329	0	0	1	329	614	942	5e-174	608
Chr5	24239990	24240270	281	24240100	79	78.48	23.73	75.13	AT5G60200	100	193	0	0	88	280	1	193	2e-98	357
Chr1	30272769	30273066	298	30272917	77	78.38	25.09	75.04	AT1G80510	100	297	0	0	1	297	671	967	3e-156	549
Chr3	18393117	18393384	268	18393224	76	78.37	25.86	75.03	AT3G49620	100	267	0	0	1	267	296	562	1e-139	494
Chr5	15421254	15421662	409	15421418	82	78.31	21.72	74.97	AT5G38520	100	350	0	0	1	350	651	1000	0	647
Chr5	450289	450595	307	450441	89	78.22	18.19	74.88	AT5G02240	100	94	0	0	213	306	1	94	2e-43	174
Chr2	6036541	6036854	314	6036710	75	78.18	26.53	74.84	AT2G14255	100	313	0	0	1	313	569	881	4e-165	579
Chr4	8333920	8334225	306	8334052	77	77.98	24.79	74.64	AT4G14490	100	305	0	0	1	305	654	350	1e-160	564
									AT4G14500	100	305	0	0	1	305	531	835	1e-160	564
Chr3	4708564	4708997	434	4708782	83	77.34	20.56	74.01	AT3G14180	100	376	0	0	58	433	1000	625	0	695
Chr3	1864181	1864504	324	1864348	81	77.31	21.67	73.98	AT3G06150	100	323	0	0	1	323	574	252	1e-170	597
									AT3G06160	100	144	0	0	1	144	857	1000	3e-71	267
Chr1	29073575	29074077	503	29073916	89	77.25	17.72	73.92	AT1G77360	100	502	0	0	1	502	961	460	0	928
									AT1G77370	100	340	0	0	1	340	661	1000	6e-180	628
Chr5	17135626	17135905	280	17135754	73	77.22	27.45	73.89	AT5G42740	100	279	0	0	1	279	548	826	3e-146	516
Chr5	7307525	7307837	313	7307689	76	76.78	24.61	73.46	AT5G22070	100	312	0	0	1	312	272	583	1e-164	577
Chr4	1548651	1548996	346	1548814	68	76.62	32.07	73.3	AT4G03480	100	125	0	0	221	345	1000	876	1e-60	231
Chr1	29142827	29143257	431	29143104	70	76.44	29.63	73.12	AT1G77570	100	430	0	0	1	430	479	908	0	795
									AT1G77550	100	292	0	0	139	430	1000	709	2e-153	540
Chr5	721673	722080	408	721824	76	76.4	24.32	73.08	AT5G03070	100	407	0	0	1	407	722	316	0	752
									AT5G03080	100	302	0	0	1	302	699	1000	6e-159	558
Chr4	7486957	7487280	324	7487137	89	76.17	17.21	72.86	AT4G12710	100	323	0	0	1	323	776	454	1e-170	597
									AT4G12720	100	323	0	0	1	323	243	565	1e-170	597
Chr1	19565604	19565933	330	19565750	73	76.16	26.52	72.85	AT1G52510	100	329	0	0	1	329	656	328	5e-174	608
									AT1G52520	100	328	0	0	1	328	673	1000	2e-173	606
Chr5	25477328	25477626	299	25477481	75	76.16	24.89	72.85	AT5G63630	100	74	0	0	1	74	74	1	2e-32	137
Chr5	6274929	6275262	334	6275105	87	76.11	17.99	72.8	AT5G18830	100	147	0	0	187	333	1	147	7e-73	272
Chr5	331705	332303	599	332149	84	76.03	19.3	72.72	AT5G01850	100	475	0	0	124	598	1	475	0	878
									AT5G01849	100	67	0	0	1	67	934	1000	4e-28	124
Chr2	1538449	1538711	263	1538565	70	75.97	29.17	72.66	AT2G04430	100	262	0	0	1	262	507	768	7e-137	484
									AT2G04425	100	55	0	0	1	55	55	1	8e-22	102
Chr3	3053573	3053849	277	3053721	69	75.9	30.16	72.59	AT3G09925	100	211	0	0	1	211	211	1	2e-108	390
Chr1	30156390	30156766	377	30156621	82	75.87	20.22	72.56	AT1G80170	100	293	0	0	1	293	293	1	6e-154	542
Chr2	15906512	15906819	308	15906647	86	75.81	18.28	72.5	AT2G38010	100	307	0	0	1	307	652	958	8e-162	568
Chr1	28204494	28204770	277	28204627	83	75.79	19.66	72.48	AT1G75140	100	276	0	0	1	276	525	250	1e-144	510
Chr5	97091	97406	316	97243	84	75.73	19.14	72.42	AT5G01240	100	179	0	0	137	315	1	179	1e-90	331
Chr5	8522660	8523077	418	8522914	70	75.73	28.95	72.42	AT5G24810	100	417	0	0	1	417	956	540	0	771
									AT5G24820	100	417	0	0	1	417	256	672	0	771
Chr3	536142	536470	329	536334	106	75.37	12.2	72.07	AT3G02540	100	319	0	0	10	328	1000	682	2e-168	590
Chr5	25054613	25054917	305	25054749	75	75.2	24.15	71.9	AT5G62390	100	304	0	0	1	304	557	254	4e-160	562
Chr1	8384718	8385204	487	8385023	83	75.03	19.23	71.73	AT1G23710	100	486	0	0	1	486	357	842	0	898
Chr2	10375159	10375508	350	10375334	83	75.03	19.23	71.73	AT2G24395	100	337	0	0	1	337	664	1000	2e-178	623
Chr5	4500592	4500924	333	4500744	71	74.98	27.27	71.68	AT5G13950	100	332	0	0	1	332	614	283	1e-175	614
									AT5G13960	100	237	0	0	96	332	1	237	7e-123	438
Chr4	16675392	16675760	369	16675584	67	74.86	31.32	71.56	AT4G35030	100	368	0	0	1	368	160	527	0	680
Chr4	13055474	13055967	494	13055785	79	74.31	20.92	71.02	AT4G25580	100	493	0	0	1	493	156	648	0	911
									AT4G25570	100	449	0	0	45	493	1000	552	0	830
Chr2	18822754	18823159	406	18823020	107	74.22	11.69	70.93	AT2G45680	100	33	0	0	1	33	33	1	2e-09	62.1
Chr1	27646971	27647272	302	27647096	78	74.13	21.4	70.84	AT1G73540	100	301	0	0	1	301	600	300	2e-158	556
Chr1	9532032	9532315	284	9532161	80	74.03	20.19	70.75	AT1G27440	100	181	0	0	1	181	181	1	8e-92	335
Chr4	1495329	1495692	364	1495512	74	73.81	23.82	70.53	AT4G03390	100	224	0	0	1	224	224	1	1e-115	414
Chr4	17884359	17884828	470	17884663	71	73.51	25.97	70.23	AT4G38092	100	469	0	0	1	469	21	489	0	867
									AT4G38090	100	126	0	0	344	469	1000	875	5e-61	233
Chr5	23999557	24000049	493	23999876	93	73.45	14.71	70.17	AT5G59550	100	404	0	0	89	492	1000	597	0	747
Chr4	17332185	17332517	333	17332392	98	73.28	13.31	70.01	AT4G36770	100	332	0	0	1	332	405	74	1e-175	614
Chr5	320596	321129	534	320765	93	73.23	14.62	69.96	AT5G01830	100	386	0	0	1	386	615	1000	0	713
Chr1	5542426	5543005	580	5542574	94	73.19	14.32	69.92	AT1G16190	100	579	0	0	1	579	161	739	0	1070
Chr5	9903155	9903568	414	9903372	78	73.15	20.76	69.88	AT5G27890	100	413	0	0	1	413	517	929	0	763
									AT5G27889	100	281	0	0	1	281	720	1000	3e-147	520
Chr5	5535002	5535547	546	5535384	76	73.14	21.97	69.87	AT5G16840	100	506	0	0	40	545	1	506	0	935
									AT5G16830	100	395	0	0	151	545	1000	606	0	730
Chr1	21364610	21364882	273	21364761	99	72.92	12.95	69.65	AT1G57680	100	227	0	0	1	227	227	1	2e-117	420
Chr4	15139342	15139595	254	15139461	75	72.65	22.28	69.39	AT4G31136	100	137	0	0	117	253	1	137	2e-67	254
									AT4G31130	100	123	0	0	1	123	123	1	1e-59	228
Chr1	29853385	29853673	289	29853512	74	72.53	22.86	69.27	AT1G79350	100	288	0	0	1	288	830	543	3e-151	532
Chr3	545645	545923	279	545803	89	72.41	15.54	69.15	AT3G02570	100	278	0	0	1	278	833	556	9e-146	514
Chr2	11380242	11380535	294	11380370	72	72.34	24.19	69.08	AT2G26710	100	293	0	0	1	293	544	836	4e-154	542
Chr3	4195313	4195677	365	4195514	72	72.34	24.19	69.08	AT3G13070	100	364	0	0	1	364	799	436	0	673
Chr3	17790551	17790903	353	17790729	64	72.34	32.16	69.08	AT3G48170	100	352	0	0	1	352	367	16	0	651
									AT3G48180	100	99	0	0	254	352	1000	902	4e-46	183
Chr5	25660951	25661290	340	25661125	79	72.26	19.66	69	AT5G64120	100	339	0	0	1	339	995	657	1e-179	627
Chr2	18477867	18478154	288	18477987	77	71.98	20.6	68.73	AT2G44810	100	60	0	0	228	287	1	60	1e-24	111
Chr5	20706443	20706956	514	20706704	74	71.98	22.48	68.73	AT5G50900	100	238	0	0	276	513	1000	763	3e-123	440
Chr5	3848078	3848335	258	3848212	70	71.88	25.43	68.63	AT5G11940	100	53	0	0	205	257	1	53	1e-20	99
Chr5	23070509	23070805	297	23070688	78	71.88	19.97	68.63	AT5G57015	100	296	0	0	1	296	3	298	1e-155	547
Chr3	18901574	18901913	340	18901737	82	71.73	17.92	68.48	AT3G50845	100	339	0	0	1	339	635	297	1e-179	627
									AT3G50860	100	339	0	0	1	339	230	568	1e-179	627
Chr3	9396878	9397245	368	9397053	68	71.72	27.08	68.47	AT3G25740	100	367	0	0	1	367	74	440	0	678
Chr5	8354687	8355230	544	8354857	70	71.48	25.09	68.23	AT5G24460	100	127	0	0	1	127	874	1000	2e-61	235
Chr2	8059395	8059964	570	8059798	71	71.15	24.01	67.91	AT2G18560	100	300	0	0	1	300	701	1000	1e-157	555
Chr5	105072	105369	298	105211	74	71.13	21.86	67.89	AT5G01260	100	294	0	0	1	294	707	1000	1e-154	544
Chr3	7094267	7094552	286	7094402	86	70.95	15.94	67.71	AT3G20340	100	155	0	0	1	155	155	1	2e-77	287
Chr5	26640657	26640942	286	26640824	74	70.95	21.74	67.71	AT5G66720	100	285	0	0	1	285	888	604	1e-149	527
Chr4	14440403	14440697	295	14440538	104	70.93	11.34	67.69	AT4G29310	100	206	0	0	1	206	206	1	1e-105	381
Chr4	18561111	18561386	276	18561270	97	70.79	12.72	67.55	AT4G40045	100	237	0	0	1	237	237	1	6e-123	438
Chr5	2680487	2680805	319	2680650	79	70.77	18.79	67.53	AT5G08330	100	318	0	0	1	318	661	978	6e-168	588
Chr2	16460100	16460409	310	16460272	64	70.61	30.18	67.38	AT2G39420	100	309	0	0	1	309	660	968	6e-163	571
Chr5	19977766	19978077	312	19977919	63	70.56	31.36	67.33	AT5G49280	100	311	0	0	1	311	564	254	5e-164	575
Chr3	23345098	23345371	274	23345235	88	70.51	15.07	67.28	AT3G63190	100	273	0	0	1	273	542	270	5e-143	505
									AT3G63200	100	232	0	0	42	273	1	232	3e-120	429
Chr3	10204915	10205209	295	10205087	60	70.48	35.45	67.25	AT3G27540	100	294	0	0	1	294	428	721	1e-154	544
Chr5	5265265	5265550	286	5265399	72	70.33	22.64	67.1	AT5G16120	100	285	0	0	1	285	447	731	1e-149	527
Chr2	16642305	16642673	369	16642515	89	70.22	14.63	66.99	AT2G39865	100	368	0	0	1	368	602	235	0	680
Chr1	6038549	6038927	379	6038760	66	70.12	27.51	66.89	AT1G17580	100	378	0	0	1	378	98	475	0	699
									AT1G17560	100	353	0	0	26	378	1000	648	0	652
Chr5	8615960	8616338	379	8616140	82	70.12	17.09	66.89	AT5G25010	100	48	0	0	1	48	953	1000	9e-18	89.8
Chr3	6805116	6805454	339	6805272	98	70.09	12.28	66.86	AT3G19590	100	338	0	0	1	338	320	657	5e-179	625
Chr4	6734266	6734547	282	6734407	62	70.06	32.05	66.83	AT4G11010	100	249	0	0	33	281	1000	752	1e-129	460
Chr1	22057237	22057558	322	22057395	71	70.04	23.13	66.81	AT1G59910	100	321	0	0	1	321	815	495	1e-169	593
Chr5	25113871	25114105	235	25114012	84	70.02	16.25	66.79	AT5G62570	100	172	0	0	63	234	1	172	6e-87	318
Chr3	22327960	22328249	290	22328097	90	69.95	14.23	66.73	AT3G60400	100	157	0	0	133	289	1	157	2e-78	291
Chr2	560614	561052	439	560741	63	69.84	30.51	66.62	AT2G02180	100	361	0	0	1	361	640	1000	0	667
Chr5	25972581	25972900	320	25972739	70	69.76	23.67	66.54	AT5G10230	97.83	46	1	0	124	169	1	46	5e-15	80.5
Chr4	18110874	18111260	387	18111100	78	69.63	18.64	66.41	AT4G38790	100	386	0	0	1	386	450	835	0	713
									AT4G38780	100	231	0	0	156	386	1000	770	2e-119	427
									AT4G38781	100	67	0	0	320	386	1000	934	3e-28	124
Chr5	8038089	8038605	517	8038443	85	69.28	15.54	66.07	AT5G23850	100	36	0	0	1	36	965	1000	6e-11	67.6
Chr5	24841753	24842075	323	24841911	89	69.23	14.24	66.02	AT5G61840	100	322	0	0	1	322	950	629	4e-170	595
Chr3	7312659	7312934	276	7312793	59	69.2	35.24	65.99	AT3G20870	100	275	0	0	1	275	817	543	4e-144	508
Chr5	22594353	22594615	263	22594489	92	69.2	13.4	65.99	AT5G55830	100	262	0	0	1	262	700	961	7e-137	484
Chr3	3271278	3271603	326	3271451	74	69.14	20.51	65.93	AT3G10500	100	325	0	0	1	325	562	886	8e-172	601
Chr4	13917410	13917767	358	13917618	70	69.03	23.09	65.82	AT4G27960	100	357	0	0	1	357	883	527	0	660
Chr1	5421161	5421534	374	5421318	80	68.83	17.27	65.62	AT1G15750	100	198	0	0	1	198	198	1	4e-101	366
Chr1	877442	877808	367	877653	77	68.64	18.56	65.43	AT1G03510	100	261	0	0	106	366	1000	740	3e-136	483
Chr3	22187527	22187970	444	22187675	75	68.43	19.48	65.23	AT3G60080	100	107	0	0	1	107	894	1000	2e-50	198
Chr5	3368131	3368416	286	3368261	62	68.34	30.03	65.14	AT5G10650	100	132	0	0	1	132	132	1	1e-64	244
Chr3	9981310	9981612	303	9981465	80	68.3	17	65.1	AT3G27060	100	302	0	0	1	302	747	446	5e-159	558
Chr5	437137	437443	307	437286	89	68.27	13.87	65.07	AT5G02200	100	306	0	0	1	306	619	924	3e-161	566
Chr3	5119616	5120169	554	5119764	113	68.08	9.32	64.88	AT3G15200	100	444	0	0	1	444	444	1	0	821
Chr2	11987821	11988087	267	11987969	67	68.05	24.67	64.85	AT2G28130	100	265	0	0	2	266	1	265	1e-138	490
Chr1	6746562	6746967	406	6746834	69	68.02	23.04	64.82	AT1G19485	100	405	0	0	1	405	397	801	0	749
Chr5	21161102	21161385	284	21161229	70	67.95	22.27	64.75	AT5G52070	100	270	0	0	14	283	1	270	3e-141	499
Chr1	10014911	10015186	276	10015051	77	67.93	18.16	64.73	AT1G28480	100	136	0	0	1	136	136	1	8e-67	252
Chr1	29023442	29023702	261	29023574	75	67.83	19.11	64.64	AT1G77250	100	260	0	0	1	260	496	237	9e-136	481
Chr3	22676893	22677239	347	22677077	72	67.78	20.81	64.59	AT3G61260	100	346	0	0	1	346	808	463	0	640
Chr4	5843128	5843503	376	5843327	71	67.77	21.44	64.58	AT4G09170	100	95	0	0	281	375	1000	906	7e-44	176
Chr2	12270712	12270982	271	12270828	58	67.69	34.7	64.5	AT2G28620	100	270	0	0	1	270	308	39	2e-141	499
Chr1	3527543	3527976	434	3527793	80	67.65	16.67	64.46	AT1G10652	100	165	0	0	1	165	836	1000	1e-82	305
Chr1	24658358	24658654	297	24658500	73	67.51	20.02	64.32	AT1G66200	100	162	0	0	1	162	162	1	3e-81	300
Chr1	3995081	3995466	386	3995275	66	67.43	24.99	64.24	AT1G11840	100	385	0	0	1	385	155	539	0	712
Chr2	17675883	17676192	310	17676037	59	67.31	32.7	64.12	AT2G42000	96.07	305	10	2	7	309	645	341	4e-140	496
Chr3	9980039	9980397	359	9980239	79	67.19	16.85	64	AT3G27050	100	358	0	0	1	358	597	240	0	662
Chr4	8319877	8320177	301	8320025	62	67.18	28.74	63.99	AT4G14465	100	206	0	0	95	300	1	206	1e-105	381
Chr2	521755	522012	258	521868	77	66.95	17.62	63.77	AT2G02080	100	257	0	0	1	257	415	159	4e-134	475
Chr5	2940303	2941286	984	2941120	89	66.72	13.29	63.54	AT5G09445	100	650	0	0	1	650	351	1000	0	1201
									AT5G09450	100	423	0	0	561	983	1	423	0	782
Chr5	16097816	16098136	321	16097960	67	66.54	23.39	63.36	AT5G40270	100	277	0	0	1	277	277	1	4e-145	512
Chr2	18907805	18908086	282	18907957	128	66.5	7.56	63.32	AT2G45950	100	162	0	0	1	162	162	1	3e-81	300
Chr4	12916563	12916863	301	12916720	73	66.44	19.33	63.27	AT4G25200	100	300	0	0	1	300	476	775	6e-158	555
									AT4G25190	100	300	0	0	1	300	438	139	6e-158	555
Chr1	19706646	19706938	293	19706810	63	66.43	26.88	63.26	AT1G27570	88.7	239	13	1	1	239	591	815	4e-75	279
Chr5	24529896	24530370	475	24530241	70	66.43	21.14	63.26	AT5G60964	100	474	0	0	1	474	312	785	0	876
									AT5G60960	100	382	0	0	93	474	1000	619	0	706
Chr5	462410	462689	280	462557	65	66.22	24.78	63.05	AT5G02260	100	279	0	0	1	279	188	466	3e-146	516
Chr2	75289	75763	475	75545	76	66.12	17.61	62.95	AT2G01060	100	474	0	0	1	474	613	140	0	876
									AT2G01070	100	306	0	0	1	306	695	1000	4e-161	566
Chr3	9943375	9943698	324	9943550	62	66.06	27.55	62.89	AT3G26950	100	287	0	0	37	323	1000	714	1e-150	531
Chr5	6275969	6276302	334	6276119	79	66.04	16.27	62.87	AT5G18830	100	146	0	0	1	146	855	1000	3e-72	270
Chr5	26933022	26933288	267	26933130	71	65.98	20.2	62.81	AT5G67480	100	266	0	0	1	266	507	242	4e-139	492
Chr1	27959217	27959526	310	27959370	70	65.94	20.79	62.77	AT1G74370	100	309	0	0	1	309	768	460	6e-163	571
									AT1G74380	100	309	0	0	1	309	371	679	6e-163	571
Chr5	3744635	3744929	295	3744777	74	65.81	18.42	62.64	AT5G11650	100	294	0	0	1	294	568	861	1e-154	544
Chr5	17839497	17839755	259	17839629	63	65.8	26.26	62.64	AT5G44280	100	258	0	0	1	258	617	360	1e-134	477
Chr1	29655637	29655981	345	29655804	76	65.7	17.39	62.54	AT1G78890	100	344	0	0	1	344	16	359	0	636
									AT1G78882	100	219	0	0	126	344	1000	782	7e-113	405
									AT1G78880	100	182	0	0	1	182	182	1	3e-92	337
Chr4	6054379	6054679	301	6054541	58	65.54	31.82	62.38	AT4G09580	100	300	0	0	1	300	934	635	6e-158	555
Chr3	2232385	2232791	407	2232624	67	65.45	22.51	62.29	AT3G07050	100	406	0	0	1	406	894	489	0	750
									AT3G07060	100	374	0	0	1	374	627	1000	0	691
Chr2	9369252	9369582	331	9369423	64	65.2	24.75	62.04	AT2G22010	100	330	0	0	1	330	576	247	1e-174	610
Chr3	386795	387124	330	386946	78	65.2	16.25	62.04	AT3G02140	100	329	0	0	1	329	642	314	5e-174	608
Chr1	7168162	7168471	310	7168315	70	64.98	20.13	61.83	AT1G20670	100	309	0	0	1	309	771	463	6e-163	571
									AT1G20680	100	90	0	0	220	309	1	90	3e-41	167
Chr3	8181790	8182093	304	8181963	65	64.89	23.61	61.74	AT3G23030	100	303	0	0	1	303	895	593	1e-159	560
Chr4	8011518	8011941	424	8011666	75	64.73	17.31	61.58	AT4G13820	100	176	0	0	1	176	176	1	7e-89	326
Chr3	6804740	6805003	264	6804877	93	64.68	11.66	61.53	AT3G19580	100	263	0	0	1	263	374	112	2e-137	486
									AT3G19590	100	206	0	0	58	263	1	206	9e-106	381
Chr3	19158699	19159024	326	19158863	56	64.59	33.5	61.44	AT3G51644	100	325	0	0	1	325	717	393	8e-172	601
									AT3G51650	100	325	0	0	1	325	252	576	8e-172	601
									AT3G51642	100	237	0	0	1	237	237	1	7e-123	438
Chr4	2417029	2417376	348	2417201	56	64.59	33.5	61.44	AT4G04750	100	267	0	0	81	347	1	267	2e-139	494
Chr3	21671093	21671732	640	21671241	73	64.55	18.17	61.4	AT3G58600	100	639	0	0	1	639	906	268	0	1181
									AT3G58610	100	467	0	0	1	467	534	1000	0	863
Chr1	23448740	23449006	267	23448841	67	64.42	21.7	61.27	AT1G63220	100	266	0	0	1	266	725	990	4e-139	492
Chr2	18786208	18786632	425	18786457	88	64.42	12.72	61.27	AT2G45590	100	424	0	0	1	424	485	908	0	784
Chr3	2385865	2386125	261	2385999	87	64.27	12.92	61.13	AT3G07460	100	260	0	0	1	260	752	493	9e-136	481
Chr1	2406754	2407044	291	2406876	68	64.26	20.89	61.12	AT1G07750	100	109	0	0	1	109	109	1	8e-52	202
Chr5	8747164	8747459	296	8747339	64	64.25	23.89	61.11	AT5G25240	100	285	0	0	11	295	1000	716	1e-149	527
Chr5	2803737	2804100	364	2803907	65	64.16	22.99	61.02	AT5G08640	100	271	0	0	1	271	730	1000	9e-142	501
Chr1	18378792	18379095	304	18378929	83	64.11	13.99	60.97	AT1G49650	100	303	0	0	1	303	695	393	1e-159	560
Chr2	19245204	19245510	307	19245371	67	64.08	21.44	60.94	AT2G46830	100	306	0	0	1	306	201	506	3e-161	566
Chr1	30280653	30281245	593	30281081	84	64	13.64	60.86	AT1G80530	100	592	0	0	1	592	594	3	0	1094
Chr4	18276121	18276392	272	18276249	79	63.99	15.28	60.85	AT4G39270	100	271	0	0	1	271	249	519	7e-142	501
Chr3	9123999	9124299	301	9124140	66	63.93	22.04	60.79	AT3G25040	100	300	0	0	1	300	522	821	6e-158	555
Chr3	2622638	2622901	264	2622759	90	63.92	12.07	60.78	AT3G08640	100	263	0	0	1	263	648	910	2e-137	486
Chr5	25071333	25071588	256	25071441	67	63.92	21.31	60.78	AT5G62430	100	255	0	0	1	255	454	200	5e-133	472
Chr4	18231978	18232251	274	18232132	79	63.87	15.22	60.73	AT4G39140	100	273	0	0	1	273	304	32	5e-143	505
Chr1	6299020	6299276	257	6299158	81	63.85	14.52	60.71	AT1G18300	100	256	0	0	1	256	181	436	1e-133	473
Chr1	6932754	6933085	332	6932915	60	63.82	27.34	60.68	AT1G19970	100	331	0	0	1	331	843	513	4e-175	612
									AT1G19980	100	331	0	0	1	331	594	924	4e-175	612
Chr1	1084484	1084784	301	1084658	71	63.71	18.71	60.57	AT1G04150	100	300	0	0	1	300	762	463	6e-158	555
Chr1	21092654	21092969	316	21092821	66	63.58	21.77	60.45	AT1G56340	100	315	0	0	1	315	976	662	3e-166	582
Chr1	9887000	9887727	728	9887611	74	63.49	17.08	60.36	AT1G28281	100	518	0	0	1	518	483	1000	0	957
									AT1G28280	100	332	0	0	396	727	1000	669	2e-175	614
Chr4	9597955	9598337	383	9598183	82	63.49	14.04	60.36	AT4G17070	100	271	0	0	112	382	1000	730	1e-141	501
Chr4	6435161	6435441	281	6435307	68	63.46	20.31	60.33	AT4G10380	100	280	0	0	1	280	349	70	7e-147	518
Chr1	30208061	30208324	264	30208180	65	63.44	22.4	60.31	AT1G80350	100	263	0	0	1	263	989	727	2e-137	486
Chr1	10887269	10887704	436	10887386	66	63.41	21.64	60.28	AT1G30690	100	421	0	0	15	435	1	421	0	778
Chr2	7593586	7593863	278	7593701	55	63.07	32.9	59.94	AT2G17480	100	95	0	0	183	277	1000	906	5e-44	176
Chr5	23673330	23673604	275	23673448	69	63.06	19.42	59.93	AT5G58570	100	274	0	0	1	274	800	527	1e-143	507
									AT5G58575	100	206	0	0	69	274	1	206	9e-106	381
Chr5	24543261	24543535	275	24543412	57	62.58	29.47	59.46	AT5G60980	100	274	0	0	1	274	275	548	1e-143	507
Chr2	13193986	13194255	270	13194087	58	62.45	28.09	59.33	AT2G31010	100	269	0	0	1	269	49	317	9e-141	497
Chr2	17269063	17269333	271	17269193	80	62.35	14.19	59.23	AT2G41430	100	270	0	0	1	270	329	598	2e-141	499
Chr5	21865039	21865283	245	21865147	55	62.26	31.8	59.15	AT5G53850	100	244	0	0	1	244	778	535	6e-127	451
									AT5G53860	100	244	0	0	1	244	688	931	6e-127	451
Chr4	18451356	18451646	291	18451519	66	62.25	20.75	59.14	AT4G39770	100	290	0	0	1	290	862	573	2e-152	536
Chr3	8404413	8405071	659	8404649	62	62.04	23.64	58.93	AT3G23440	100	387	0	0	272	658	1000	614	0	715
Chr1	3019442	3019739	298	3019582	65	61.91	21.18	58.8	AT1G09350	100	297	0	0	1	297	556	852	3e-156	549
Chr3	2225402	2225706	305	2225560	66	61.61	20.28	58.5	AT3G07030	100	304	0	0	1	304	852	549	4e-160	562
Chr3	18559109	18559424	316	18559251	73	61.61	16.49	58.5	AT3G50060	100	315	0	0	1	315	942	628	3e-166	582
Chr5	18396051	18396364	314	18396213	77	61.61	14.89	58.5	AT5G45390	100	299	0	0	1	299	702	1000	2e-157	553
Chr4	10832169	10832457	289	10832313	54	61.54	32.3	58.44	AT4G19985	100	288	0	0	1	288	542	255	3e-151	532
									AT4G19990	100	288	0	0	1	288	323	610	3e-151	532
Chr1	7242668	7242936	269	7242786	75	61.45	15.57	58.35	AT1G20830	100	264	0	0	1	264	737	1000	5e-138	488
Chr1	10095561	10095800	240	10095669	72	61.4	16.83	58.3	AT1G28815	100	239	0	0	1	239	751	989	4e-124	442
Chr3	8473721	8474008	288	8473843	66	61.3	20.05	58.2	AT3G23600	100	111	0	0	1	111	890	1000	6e-53	206
Chr5	8618468	8618784	317	8618610	73	61.23	16.29	58.13	AT5G25020	100	98	0	0	1	98	903	1000	1e-45	182
Chr3	18009696	18010053	358	18009892	71	61.21	17.19	58.11	AT3G48590	100	115	0	0	243	357	1000	886	5e-55	213
Chr1	27402148	27402517	370	27402342	68	61.03	18.65	57.93	AT1G72820	100	61	0	0	309	369	1	61	5e-25	113
Chr3	476700	477030	331	476849	76	61	14.97	57.9	AT3G02330	100	330	0	0	1	330	892	563	1e-174	610
									AT3G02340	100	330	0	0	1	330	670	999	1e-174	610
Chr3	18494277	18494551	275	18494417	85	60.83	12.19	57.74	AT3G49870	100	274	0	0	1	274	744	471	1e-143	507
Chr3	20813425	20813690	266	20813533	57	60.77	27.36	57.68	AT3G56080	100	265	0	0	1	265	563	299	1e-138	490
Chr1	27982055	27982372	318	27982220	58	60.73	26.2	57.64	AT1G74450	100	317	0	0	1	317	320	636	2e-167	586
									AT1G74448	100	92	0	0	226	317	1000	909	3e-42	171
Chr3	7160538	7160985	448	7160686	58	60.73	26.2	57.64	AT3G20510	100	345	0	0	1	345	656	1000	0	638
Chr3	10782165	10782475	311	10782298	66	60.68	19.6	57.59	AT3G28720	100	110	0	0	1	110	891	1000	3e-52	204
Chr5	13583965	13584235	271	13584094	63	60.57	21.57	57.48	AT5G35360	100	270	0	0	1	270	667	936	2e-141	499
Chr1	27478683	27479020	338	27478851	66	60.53	19.5	57.44	AT1G73050	100	337	0	0	1	337	851	515	2e-178	623
									AT1G73060	100	337	0	0	1	337	658	994	2e-178	623
Chr2	10942215	10942494	280	10942367	59	60.53	24.98	57.44	AT2G25690	100	279	0	0	1	279	434	156	3e-146	516
Chr1	6802723	6803015	293	6802867	69	60.47	17.75	57.38	AT1G19660	100	292	0	0	1	292	517	226	2e-153	540
Chr4	2578296	2578660	365	2578504	64	60.41	20.73	57.32	AT4G05030	100	364	0	0	1	364	678	315	0	673
Chr1	20553669	20554171	503	20553838	67	60.33	18.76	57.24	AT1G55090	100	315	0	0	188	502	1	315	5e-166	582
Chr3	691875	692145	271	691998	77	60.28	14.28	57.19	AT3G03060	100	270	0	0	1	270	689	958	2e-141	499
Chr1	21601421	21601813	393	21601684	54	60.26	30.56	57.17	AT1G58250	100	392	0	0	1	392	952	561	0	725
Chr1	20674214	20674565	352	20674381	62	60.24	22.08	57.16	AT1G55370	100	351	0	0	1	351	364	714	0	649
									AT1G55365	100	202	0	0	150	351	1000	799	2e-103	374
Chr4	9835388	9835671	284	9835520	60	60.2	23.72	57.12	AT4G17670	100	275	0	0	1	275	275	1	4e-144	508
Chr4	9779912	9780214	303	9780049	62	59.9	21.79	56.82	AT4G17550	100	302	0	0	1	302	826	525	5e-159	558
									AT4G17560	100	302	0	0	1	302	571	872	5e-159	558
Chr4	18296357	18296654	298	18296509	67	59.9	18.47	56.82	AT4G39350	100	297	0	0	1	297	281	577	3e-156	549
Chr5	26089519	26089835	317	26089681	63	59.9	21.04	56.82	AT5G65290	100	294	0	0	1	294	707	1000	1e-154	544
Chr3	21261974	21262330	357	21262202	78	59.73	13.7	56.65	AT3G57450	100	53	0	0	1	53	948	1000	1e-20	99
Chr4	11545698	11546365	668	11545970	66	59.49	18.77	56.42	AT4G21740	100	227	0	0	1	227	774	1000	5e-117	420
Chr5	20303366	20303753	388	20303521	62	59.39	21.37	56.32	AT5G49910	100	103	0	0	1	103	898	1000	2e-48	191
Chr4	18329725	18330051	327	18329883	70	59.32	16.58	56.25	AT4G39403	100	326	0	0	1	326	574	249	2e-172	603
Chr1	29625133	29625504	372	29625354	57	59.3	25.75	56.23	AT1G78790	100	371	0	0	1	371	652	282	0	686
Chr5	23149155	23149445	291	23149304	57	59.3	25.75	56.23	AT5G57140	100	290	0	0	1	290	231	520	2e-152	536
Chr1	267980	268652	673	268124	87	58.81	11.06	55.75	AT1G01720	100	490	0	0	1	490	511	1000	0	905
Chr5	5759409	5759696	288	5759558	60	58.75	22.4	55.69	AT5G17460	100	287	0	0	1	287	458	172	9e-151	531
Chr2	1895912	1896228	317	1896065	52	58.52	31.11	55.46	AT2G05220	100	267	0	0	1	267	267	1	1e-139	494
Chr2	8430447	8430733	287	8430607	52	58.52	31.11	55.46	AT2G19460	100	153	0	0	134	286	1	153	3e-76	283
Chr5	13424381	13424748	368	13424579	52	58.49	31.06	55.43	AT5G35180	100	156	0	0	1	156	845	1000	8e-78	289
Chr4	17579330	17579610	281	17579483	77	58.48	13.48	55.42	AT4G37390	100	280	0	0	1	280	610	889	7e-147	518
Chr3	3238132	3238455	324	3238309	79	58.44	12.87	55.38	AT3G10410	100	323	0	0	1	323	931	609	1e-170	597
									AT3G10420	100	149	0	0	175	323	1	149	5e-74	276
Chr1	5237660	5237910	251	5237788	60	58.4	22.09	55.34	AT1G15215	100	250	0	0	1	250	566	815	3e-130	462
Chr5	14629321	14629608	288	14629444	54	58.39	28.19	55.33	AT5G37020	100	287	0	0	1	287	172	458	9e-151	531
Chr1	662449	662718	270	662574	61	58.22	21.16	55.17	AT1G02930	100	269	0	0	1	269	742	474	9e-141	497
Chr2	10860034	10860292	259	10860156	67	58.23	17.4	55.17	AT2G25520	100	258	0	0	1	258	86	343	1e-134	477
Chr1	26621731	26622022	292	26621838	71	58.19	15.52	55.14	AT1G70610	100	291	0	0	1	291	647	937	6e-153	538
									AT1G70600	100	291	0	0	1	291	877	587	6e-153	538
Chr1	5497962	5498306	345	5498123	66	58.06	17.83	55.01	AT1G16020	100	344	0	0	1	344	331	674	0	636
									AT1G16010	100	120	0	0	1	120	120	1	8e-58	222
Chr5	24995666	24995956	291	24995838	53	58.06	29.08	55.01	AT5G62230	100	290	0	0	1	290	235	524	2e-152	536
Chr1	6418471	6418791	321	6418636	52	58	30.39	54.95	AT1G18640	100	320	0	0	1	320	774	455	5e-169	592
Chr1	29549436	29549688	253	29549556	72	57.87	14.95	54.82	AT1G78560	100	252	0	0	1	252	328	77	2e-131	466
									AT1G78570	100	252	0	0	1	252	328	579	2e-131	466
Chr5	23267830	23268102	273	23267992	53	57.83	28.78	54.78	AT5G57410	100	272	0	0	1	272	811	540	2e-142	503
Chr4	7231892	7232455	564	7232325	60	57.72	21.51	54.67	AT4G12070	100	48	0	0	1	48	953	1000	1e-17	89.8
Chr5	3509585	3509834	250	3509712	64	57.65	18.7	54.6	AT5G11060	100	249	0	0	1	249	179	427	1e-129	460
Chr3	2132539	2132835	297	2132668	79	57.58	12.53	54.53	AT3G06760	100	296	0	0	1	296	570	865	1e-155	547
Chr1	24538159	24538396	238	24538291	69	57.48	15.99	54.44	AT1G65930	100	237	0	0	1	237	73	309	5e-123	438
Chr1	26767545	26768088	544	26767923	62	57.46	19.84	54.42	AT1G70990	100	38	0	0	506	543	1000	963	5e-12	71.3
Chr2	18714490	18714762	273	18714623	61	57.4	20.5	54.36	AT2G45412	100	33	0	0	240	272	1000	968	1e-09	62.1
Chr1	7830252	7830565	314	7830398	63	57.39	19.14	54.35	AT1G22180	100	313	0	0	1	313	493	181	4e-165	579
Chr4	8448247	8448554	308	8448407	53	57.38	28.21	54.34	AT4G14730	100	307	0	0	1	307	642	948	8e-162	568
Chr5	9310281	9310522	242	9310373	68	57.38	16.39	54.34	AT5G26690	100	241	0	0	1	241	378	618	3e-125	446
									AT5G26700	100	241	0	0	1	241	267	27	3e-125	446
Chr5	18829718	18830179	462	18829855	66	57.38	17.39	54.34	AT5G46417	100	291	0	0	171	461	1000	710	9e-153	538
									AT5G46420	100	280	0	0	1	280	721	1000	1e-146	518
Chr3	18808620	18808896	277	18808768	70	57.35	15.49	54.31	AT3G50650	100	276	0	0	1	276	480	205	1e-144	510
Chr4	13048057	13048688	632	13048282	62	57.3	19.72	54.26	AT4G25540	100	573	0	0	59	631	1000	428	0	1059
									AT4G25550	100	461	0	0	1	461	540	1000	0	852
Chr1	18770939	18771244	306	18771077	58	57.26	22.76	54.22	AT1G50660	100	305	0	0	1	305	555	859	1e-160	564
Chr4	16878019	16878333	315	16878173	61	57.24	20.37	54.2	AT4G35550	100	148	0	0	1	148	148	1	2e-73	274
Chr5	2992971	2993477	507	2993321	61	57.24	20.37	54.2	AT5G09650	100	360	0	0	147	506	1000	641	0	665
Chr2	18893788	18894080	293	18893930	63	57.1	18.92	54.06	AT2G45910	100	292	0	0	1	292	270	561	2e-153	540
Chr2	7190799	7191143	345	7190968	54	57.09	26.64	54.05	AT2G16586	100	344	0	0	1	344	152	495	0	636
Chr5	7405581	7405860	280	7405751	61	57.09	20.24	54.05	AT5G22370	100	274	0	0	6	279	1	274	2e-143	507
									AT5G22360	100	206	0	0	74	279	1000	795	1e-105	381
Chr1	26276179	26276492	314	26276352	58	57.08	22.6	54.04	AT1G69800	100	167	0	0	147	313	1000	834	5e-84	309
Chr3	404935	405283	349	405117	58	57.08	22.6	54.04	AT3G02180	100	53	0	0	1	53	948	1000	1e-20	99
Chr4	1072316	1072722	407	1072466	66	56.98	17.14	53.94	AT4G02440	100	238	0	0	1	238	763	1000	2e-123	440
Chr1	6155751	6156089	339	6155951	61	56.93	20.12	53.89	AT1G17890	100	338	0	0	1	338	845	508	5e-179	625
Chr2	16639693	16639949	257	16639797	77	56.89	12.82	53.86	AT2G33655	98.85	87	1	0	81	167	794	880	6e-38	156
									AT2G33670	98.85	87	1	0	81	167	639	553	6e-38	156
Chr4	1470134	1470422	289	1470288	59	56.88	21.58	53.85	AT4G03340	100	288	0	0	1	288	331	44	3e-151	532
Chr1	11774193	11774466	274	11774326	52	56.82	28.82	53.79	AT1G32550	100	273	0	0	1	273	924	652	5e-143	505
									AT1G32560	100	273	0	0	1	273	667	939	5e-143	505
Chr3	2113433	2113892	460	2113542	63	56.8	18.71	53.77	AT3G06670	100	459	0	0	1	459	703	245	0	848
Chr5	3040874	3041194	321	3041056	65	56.67	17.47	53.64	AT5G09790	100	224	0	0	97	320	1000	777	1e-115	414
Chr1	4243178	4243452	275	4243295	69	56.63	15.52	53.6	AT1G12440	100	144	0	0	1	144	144	1	3e-71	267
Chr3	8708007	8708421	415	8708262	59	56.54	21.29	53.51	AT3G24120	100	273	0	0	142	414	1000	728	8e-143	505
Chr1	5590640	5591211	572	5590924	63	56.51	18.51	53.48	AT1G16340	100	571	0	0	1	571	829	259	0	1055
									AT1G16350	100	310	0	0	1	310	691	1000	3e-163	573
Chr1	9544144	9544447	304	9544277	53	56.5	27.14	53.47	AT1G27480	100	303	0	0	1	303	539	841	1e-159	560
									AT1G27470	100	229	0	0	75	303	1000	772	2e-118	424
Chr4	8878851	8879385	535	8879225	67	56.41	16.3	53.38	AT4G15550	100	84	0	0	451	534	1000	917	1e-37	156
Chr1	8609370	8609706	337	8609548	56	56.34	23.71	53.31	AT1G24270	100	336	0	0	1	336	373	38	6e-178	621
									AT1G24280	100	124	0	0	1	124	877	1000	5e-60	230
Chr1	8558927	8559188	262	8559046	67	56.28	16.23	53.25	AT1G24170	100	261	0	0	1	261	705	445	2e-136	483
Chr1	5265076	5265412	337	5265235	59	56.21	21.01	53.18	AT1G15290	100	336	0	0	1	336	738	403	6e-178	621
Chr1	11693543	11693853	311	11693687	56	56.15	23.52	53.12	AT1G32410	100	310	0	0	1	310	147	456	2e-163	573
Chr3	19020021	19020284	264	19020159	63	56.08	18.21	53.06	AT3G51210	100	263	0	0	1	263	137	399	2e-137	486
									AT3G51200	100	152	0	0	1	152	152	1	9e-76	281
Chr4	9738033	9738313	281	9738195	54	56.05	25.47	53.03	AT4G17453	100	40	0	0	241	280	1000	961	2e-13	75
Chr5	23733707	23734025	319	23733856	59	56.05	20.87	53.03	AT5G58760	100	318	0	0	1	318	899	582	6e-168	588
									AT5G58770	100	318	0	0	1	318	313	630	6e-168	588
Chr1	6578852	6579182	331	6579026	51	56.03	29.17	53.01	AT1G19050	100	104	0	0	227	330	1000	897	6e-49	193
Chr1	2152455	2152728	274	2152579	75	55.92	13.01	52.9	AT1G07000	100	273	0	0	1	273	850	578	5e-143	505
									AT1G07010	100	273	0	0	1	273	508	780	5e-143	505
Chr4	13036496	13036749	254	13036614	52	55.92	27.68	52.9	AT4G25520	100	253	0	0	1	253	307	55	6e-132	468
Chr3	15952225	15953250	1026	15952488	70	55.85	14.7	52.83	AT3G44260	100	195	0	0	831	1025	1000	806	5e-99	361
Chr2	9906461	9906731	271	9906609	63	55.66	17.92	52.64	AT2G23290	100	270	0	0	1	270	363	94	2e-141	499
Chr3	6617706	6617993	288	6617881	67	55.66	15.87	52.64	AT3G19150	100	287	0	0	1	287	949	663	9e-151	531
Chr5	25291592	25291838	247	25291718	51	55.57	28.56	52.55	AT5G63050	100	194	0	0	53	246	1	194	4e-99	359
Chr4	12712654	12712899	246	12712766	67	55.54	15.8	52.52	AT4G24620	100	245	0	0	1	245	956	712	2e-127	453
Chr5	17495495	17495731	237	17495653	50	55.52	29.91	52.5	AT5G07140	94.52	73	4	0	46	118	802	874	3e-25	113
Chr5	16667018	16667587	570	16667206	65	55.48	16.72	52.47	AT5G41670	100	477	0	0	93	569	1000	524	0	881
									AT5G41680	100	469	0	0	101	569	1	469	0	867
Chr5	25721558	25721824	267	25721684	66	55.44	16.2	52.43	AT5G64310	100	266	0	0	1	266	542	807	4e-139	492
Chr3	16954011	16954268	258	16954145	56	55.42	22.81	52.41	AT3G46170	100	257	0	0	1	257	578	322	4e-134	475
Chr5	25337968	25338263	296	25338094	62	55.38	18.32	52.37	AT5G63168	100	68	0	0	228	295	1000	933	5e-29	126
Chr2	18013029	18013546	518	18013268	52	55.27	26.88	52.26	AT2G43360	100	417	0	0	101	517	1000	584	0	771
									AT2G43370	100	401	0	0	1	401	600	1000	0	741
Chr1	4229594	4229995	402	4229777	69	55.23	14.78	52.22	AT1G12420	100	323	0	0	1	323	323	1	1e-170	597
Chr4	14141369	14141675	307	14141517	60	55.16	19.43	52.15	AT4G28630	100	306	0	0	1	306	526	221	3e-161	566
									AT4G28640	100	306	0	0	1	306	83	388	3e-161	566
Chr1	4264493	4265016	524	4264875	75	55.14	12.68	52.13	AT1G12500	100	59	0	0	465	523	1000	942	1e-23	110
Chr2	1676729	1676974	246	1676816	59	55.08	20.08	52.07	AT2G04780	100	245	0	0	1	245	243	487	2e-127	453
Chr5	241127	241720	594	241478	72	54.94	13.53	51.93	AT5G01630	100	593	0	0	1	593	784	192	0	1096
Chr1	20199049	20199362	314	20199193	57	54.87	21.43	51.87	AT1G54100	100	313	0	0	1	313	804	492	4e-165	579
									AT1G54110	100	313	0	0	1	313	142	454	4e-165	579
Chr5	19180588	19181004	417	19180834	58	54.88	20.65	51.87	AT5G47229	100	261	0	0	1	261	261	1	4e-136	483
Chr2	17800250	17800554	305	17800414	63	54.84	17.37	51.84	AT2G42780	100	304	0	0	1	304	215	518	4e-160	562
									AT2G42770	100	304	0	0	1	304	677	374	4e-160	562
Chr4	9815119	9815616	498	9815274	59	54.77	19.83	51.77	AT4G17610	100	497	0	0	1	497	791	295	0	918
Chr1	6352251	6352558	308	6352427	56	54.71	22.14	51.71	AT1G18460	100	307	0	0	1	307	571	877	8e-162	568
Chr1	701289	701628	340	701453	53	54.64	25	51.64	AT1G03030	100	331	0	0	1	331	670	1000	4e-175	612
Chr5	26082856	26083166	311	26082996	66	54.58	15.7	51.58	AT5G65270	100	310	0	0	1	310	421	730	2e-163	573
									AT5G65260	100	182	0	0	129	310	1000	819	2e-92	337
Chr5	2267603	2267857	255	2267722	63	54.57	17.19	51.57	AT5G07220	100	117	0	0	1	117	117	1	3e-56	217
Chr3	7224039	7224341	303	7224210	58	54.56	20.38	51.56	AT3G20650	100	302	0	0	1	302	900	599	5e-159	558
Chr2	7153264	7153503	240	7153397	79	54.45	11.36	51.45	AT2G16500	100	239	0	0	1	239	640	402	4e-124	442
Chr1	12168142	12168414	273	12168278	53	54.44	24.78	51.44	AT1G33560	100	272	0	0	1	272	52	323	2e-142	503
Chr3	6251387	6251826	440	6251545	64	54.38	16.54	51.38	AT3G18230	100	107	0	0	1	107	894	1000	2e-50	198
Chr1	29572936	29573238	303	29573054	62	54.27	17.54	51.27	AT1G78610	100	190	0	0	1	190	190	1	8e-97	351
Chr4	13983849	13984110	262	13984014	58	54.09	19.99	51.1	AT4G28180	100	261	0	0	1	261	832	572	2e-136	483
									AT4G28181	100	89	0	0	173	261	1000	912	1e-40	165
Chr5	19422522	19422881	360	19422703	53	54.06	24.35	51.07	AT5G47960	100	359	0	0	1	359	951	593	0	664
									AT5G47970	100	359	0	0	1	359	104	462	0	664
Chr4	8255583	8255857	275	8255744	49	54.04	29.31	51.05	AT4G14342	100	274	0	0	1	274	822	549	1e-143	507
Chr2	17542190	17542443	254	17542316	76	53.84	11.88	50.85	AT2G42040	100	162	0	0	92	253	1	162	2e-81	300
Chr4	13462823	13463124	302	13462983	72	53.83	13.03	50.84	AT4G26700	100	301	0	0	1	301	65	365	2e-158	556
Chr5	26799657	26799927	271	26799786	61	53.83	17.82	50.84	AT5G67160	100	270	0	0	1	270	347	78	2e-141	499
									AT5G67170	100	193	0	0	1	193	808	1000	2e-98	357
Chr1	26811650	26812088	439	26811892	66	53.75	15.23	50.76	AT1G71080	100	438	0	0	1	438	995	558	0	809
									AT1G71090	100	438	0	0	1	438	101	538	0	809
Chr5	4929366	4929736	371	4929609	62	53.73	17.18	50.74	AT5G15170	100	370	0	0	1	370	941	572	0	684
									AT5G15180	100	176	0	0	195	370	1	176	6e-89	326
Chr5	3594997	3595309	313	3595175	61	53.69	17.73	50.7	AT5G11260	100	312	0	0	1	312	803	492	1e-164	577
Chr2	10737474	10737757	284	10737583	51	53.62	26.11	50.63	AT2G25200	100	113	0	0	171	283	1000	888	5e-54	209
Chr2	11408398	11408655	258	11408514	51	53.62	26.11	50.63	AT2G26770	100	257	0	0	1	257	345	89	4e-134	475
Chr1	27276753	27277085	333	27276880	65	53.49	15.53	50.51	AT1G72450	100	332	0	0	1	332	383	52	1e-175	614
Chr5	24102820	24103556	737	24103155	70	53.38	13.49	50.4	AT5G59820	100	252	0	0	1	252	749	1000	7e-131	466
Chr3	23092858	23093130	273	23092981	65	53.37	15.46	50.39	AT3G62422	100	272	0	0	1	272	695	424	2e-142	503
									AT3G62420	100	272	0	0	1	272	426	155	2e-142	503
Chr5	22580699	22581571	873	22581120	68	53.29	14.17	50.31	AT5G55800	100	872	0	0	1	872	7	878	0	1611
									AT5G55790	100	236	0	0	637	872	1000	765	7e-122	436
Chr2	16050159	16050973	815	16050804	66	53.28	14.97	50.3	AT2G38310	100	91	0	0	1	91	910	1000	3e-41	169
Chr4	9594949	9595356	408	9595221	72	53.24	12.78	50.26	AT4G17060	100	407	0	0	1	407	704	298	0	752
Chr1	28373384	28373661	278	28373525	52	53.23	24.52	50.25	AT1G75560	100	277	0	0	1	277	333	57	3e-145	512
Chr2	13891588	13891870	283	13891716	52	53.23	24.52	50.25	AT2G32760	100	282	0	0	1	282	450	731	6e-148	521
Chr1	26043011	26043317	307	26043161	62	53.2	16.84	50.22	AT1G69270	100	306	0	0	1	306	488	183	3e-161	566
Chr4	10462	10998	537	10874	65	53.14	15.33	50.16	AT4G00020	100	536	0	0	1	536	902	367	0	990
Chr2	18882379	18882857	479	18882692	64	53.01	15.71	50.04	AT2G45880	100	445	0	0	1	445	445	1	0	822
									AT2G45890	100	318	0	0	161	478	1	318	9e-168	588
Chr5	6309713	6310104	392	6309840	65	52.9	15.19	49.93	AT5G18910	100	391	0	0	1	391	683	293	0	723
									AT5G18920	100	381	0	0	1	381	620	1000	0	704
Chr2	19050909	19051151	243	19051021	56	52.87	20.48	49.9	AT2G46410	100	242	0	0	1	242	276	35	8e-126	448
Chr5	5652003	5652327	325	5652144	55	52.85	21.27	49.88	AT5G17190	100	306	0	0	1	306	695	1000	3e-161	566
Chr3	4330672	4330942	271	4330833	68	52.65	13.85	49.68	AT3G13330	100	270	0	0	1	270	389	120	2e-141	499
Chr3	19181649	19181935	287	19181811	50	52.61	26.1	49.64	AT3G51700	100	286	0	0	1	286	496	211	3e-150	529
									AT3G51710	100	286	0	0	1	286	167	452	3e-150	529
Chr2	9843969	9844245	277	9844104	75	52.49	11.62	49.52	AT2G23130	100	276	0	0	1	276	560	835	1e-144	510
Chr2	15104469	15104715	247	15104608	70	52.37	13.02	49.41	AT2G35950	100	246	0	0	1	246	638	883	5e-128	455
Chr1	5573932	5574320	389	5574158	54	52.35	21.67	49.39	AT1G16290	100	388	0	0	1	388	606	219	0	717
									AT1G16300	100	388	0	0	1	388	501	888	0	717
Chr2	12857570	12857831	262	12857707	54	52.35	21.67	49.39	AT2G30110	100	261	0	0	1	261	799	539	2e-136	483
Chr1	5380810	5381106	297	5380934	52	52.29	23.49	49.33	AT1G15660	100	296	0	0	1	296	582	877	1e-155	547
Chr5	20833799	20834077	279	20833947	49	52.22	26.88	49.26	AT5G51260	100	278	0	0	1	278	667	390	9e-146	514
Chr5	25518325	25518630	306	25518489	51	52.22	24.48	49.26	AT5G63760	100	305	0	0	1	305	393	89	1e-160	564
									AT5G63770	100	305	0	0	1	305	34	338	1e-160	564
Chr1	6616515	6616840	326	6616623	80	52.1	10.34	49.14	AT1G19170	100	261	0	0	1	261	740	1000	3e-136	483
Chr5	22368923	22369351	429	22369086	56	52.09	19.81	49.13	AT5G55120	100	428	0	0	1	428	410	837	0	791
Chr3	7501591	7502195	605	7502054	60	52.04	17.16	49.08	AT3G21320	100	604	0	0	1	604	721	118	0	1116
Chr3	10210239	10210527	289	10210364	49	52.01	26.61	49.05	AT3G27550	100	288	0	0	1	288	660	373	3e-151	532
Chr2	12767542	12767870	329	12767689	59	52	17.72	49.04	AT2G29950	100	247	0	0	1	247	754	1000	2e-128	457
Chr3	10318194	10318436	243	10318323	50	51.99	25.36	49.03	AT3G27830	100	242	0	0	1	242	620	861	8e-126	448
Chr5	24932588	24932810	223	24932714	58	51.99	18.34	49.03	AT5G62070	100	222	0	0	1	222	863	642	1e-114	411
Chr4	15528525	15528847	323	15528691	62	51.93	16.03	48.98	AT4G32160	100	322	0	0	1	322	471	792	4e-170	595
									AT4G32150	100	126	0	0	1	126	126	1	3e-61	233
Chr1	23450396	23450730	335	23450557	57	51.87	18.92	48.92	AT1G63230	100	334	0	0	1	334	254	587	8e-177	617
Chr2	13141169	13141450	282	13141308	74	51.77	11.6	48.82	AT2G30870	100	281	0	0	1	281	681	961	2e-147	520
Chr5	23985546	23985824	279	23985671	59	51.73	17.53	48.78	AT5G59500	100	278	0	0	1	278	524	801	9e-146	514
Chr2	214388	214755	368	214637	55	51.71	20.25	48.76	AT2G01470	100	320	0	0	48	367	1000	681	5e-169	592
Chr1	28365981	28366298	318	28366118	54	51.68	21.04	48.73	AT1G75540	100	77	0	0	1	77	924	1000	6e-34	143
Chr4	18558800	18559133	334	18558962	80	51.5	10.14	48.55	AT4G40042	100	333	0	0	1	333	513	845	3e-176	616
									AT4G40040	100	333	0	0	1	333	436	104	3e-176	616
Chr1	26731520	26731840	321	26731682	61	51.46	16.24	48.51	AT1G70900	100	320	0	0	1	320	66	385	5e-169	592
Chr4	8368871	8369271	401	8369090	58	51.29	17.82	48.34	AT4G14580	100	104	0	0	297	400	1000	897	7e-49	193
Chr5	16757904	16758321	418	16758149	50	51.21	24.44	48.27	AT5G41850	100	417	0	0	1	417	887	471	0	771
									AT5G41860	100	46	0	0	1	46	955	1000	1e-16	86.1
Chr4	16605986	16606361	376	16606163	52	51.2	22.37	48.26	AT4G34830	100	367	0	0	9	375	1000	634	0	678
									AT4G34840	100	312	0	0	1	312	689	1000	2e-164	577
Chr1	19798901	19799462	562	19799042	49	51.18	25.58	48.24	AT1G53140	100	369	0	0	1	369	632	1000	0	682
Chr2	10835618	10835858	241	10835737	64	51.15	14.64	48.21	AT2G25460	100	240	0	0	1	240	756	517	1e-124	444
Chr3	2011465	2011773	309	2011598	58	51.15	17.72	48.21	AT3G06500	100	308	0	0	1	308	158	465	2e-162	569
Chr5	4156157	4156693	537	4156542	71	51.1	12.16	48.16	AT5G13100	100	536	0	0	1	536	370	905	0	990
Chr3	6273694	6274019	326	6273872	55	51.09	19.71	48.15	AT3G18290	100	325	0	0	1	325	388	712	8e-172	601
Chr5	15065135	15065468	334	15065294	47	51.07	28.08	48.13	AT5G37850	100	258	0	0	1	258	743	1000	1e-134	477
Chr5	575277	575628	352	575445	59	51.06	17.05	48.12	AT5G02560	100	159	0	0	1	159	842	1000	2e-79	294
Chr3	3203793	3204071	279	3203907	62	50.96	15.43	48.02	AT3G10340	100	278	0	0	1	278	535	812	9e-146	514
Chr3	419478	419787	310	419648	57	50.72	18.03	47.78	AT3G02242	100	309	0	0	1	309	372	680	6e-163	571
Chr5	18300859	18301217	359	18301044	50	50.63	23.79	47.7	AT5G45220	100	148	0	0	211	358	1000	853	2e-73	274
Chr2	15802750	15803021	272	15802890	48	50.58	26.07	47.65	AT2G37678	100	271	0	0	1	271	946	676	7e-142	501
Chr5	20070730	20071063	334	20070889	49	50.58	24.85	47.65	AT5G49480	100	81	0	0	1	81	920	1000	4e-36	150
Chr5	26653192	26653473	282	26653324	57	50.58	17.92	47.65	AT5G66760	100	281	0	0	1	281	418	698	2e-147	520
Chr2	15091212	15091801	590	15091617	61	50.48	15.62	47.55	AT2G35940	100	102	0	0	488	589	1000	899	1e-47	189
Chr3	18478349	18478583	235	18478468	69	50.48	12.49	47.55	AT3G50080	100	183	0	0	1	183	818	1000	8e-93	339
Chr5	6153599	6154089	491	6153917	48	50.37	25.81	47.44	AT5G18525	100	431	0	0	60	490	1000	570	0	797
									AT5G18540	100	324	0	0	1	324	677	1000	4e-171	599
Chr3	3298284	3298598	315	3298447	61	50.36	15.54	47.43	AT3G10550	100	146	0	0	169	314	1000	855	2e-72	270
Chr1	28213601	28213934	334	28213771	58	50.34	17.13	47.41	AT1G75170	100	333	0	0	1	333	198	530	3e-176	616
Chr3	184833	185094	262	184949	69	50.2	12.37	47.27	AT3G01472	100	261	0	0	1	261	408	148	2e-136	483
									AT3G01470	100	201	0	0	1	201	201	1	5e-103	372
Chr2	632062	632417	356	632235	57	50.17	17.61	47.24	AT2G02410	100	355	0	0	1	355	351	705	0	656
Chr5	7251132	7251375	244	7251260	90	50.11	8.19	47.18	AT5G21940	100	221	0	0	1	221	221	1	4e-114	409
Chr4	17574715	17574949	235	17574824	70	50.1	12.02	47.17	AT4G37380	100	223	0	0	1	223	223	1	3e-115	412
Chr1	28170742	28171029	288	28170876	52	50	21.18	47.08	AT1G75020	100	251	0	0	37	287	1	251	1e-130	464
									AT1G75010	100	199	0	0	1	199	199	1	8e-102	368
Chr1	17342946	17343254	309	17343076	48	49.96	25.3	47.04	AT1G47310	100	135	0	0	1	135	866	1000	3e-66	250
Chr4	16295126	16295410	285	16295301	62	49.81	14.75	46.89	AT4G34000	100	284	0	0	1	284	120	403	4e-149	525
Chr1	6463506	6463757	252	6463637	60	49.76	15.66	46.84	AT1G18740	100	251	0	0	1	251	383	633	8e-131	464
Chr3	880242	880552	311	880387	53	49.71	20.07	46.79	AT3G03640	100	310	0	0	1	310	216	525	2e-163	573
									AT3G03630	100	152	0	0	159	310	1000	849	1e-75	281
Chr5	9815303	9815560	258	9815444	59	49.65	16.1	46.73	AT5G27720	100	257	0	0	1	257	401	657	4e-134	475
Chr1	20918484	20918780	297	20918647	46	49.64	27.52	46.72	AT1G55930	100	296	0	0	1	296	591	886	1e-155	547
Chr1	28812714	28813103	390	28812877	46	49.64	27.52	46.72	AT1G76770	100	389	0	0	1	389	147	535	0	719
									AT1G76760	100	155	0	0	235	389	1000	846	3e-77	287
Chr4	12675688	12675945	258	12675831	46	49.64	27.52	46.72	AT4G24550	100	184	0	0	1	184	817	1000	1e-93	340
Chr1	2304859	2305317	459	2305170	56	49.6	17.82	46.68	AT1G07510	100	458	0	0	1	458	172	629	0	846
									AT1G07500	100	286	0	0	173	458	1000	715	6e-150	529
Chr5	26012655	26012947	293	26012814	62	49.58	14.62	46.66	AT5G65120	100	292	0	0	1	292	383	674	2e-153	540
									AT5G65110	100	292	0	0	1	292	827	536	2e-153	540
Chr1	21553152	21553399	248	21553292	50	49.53	22.59	46.61	AT1G58200	100	247	0	0	1	247	336	90	1e-128	457
									AT1G58210	100	247	0	0	1	247	533	779	1e-128	457
Chr3	19249037	19249351	315	19249193	50	49.53	22.59	46.61	AT3G51880	100	314	0	0	1	314	454	141	1e-165	580
Chr5	882737	883005	269	882859	64	49.52	13.76	46.6	AT5G03520	100	268	0	0	1	268	60	327	3e-140	496
Chr3	1392874	1393178	305	1393031	49	49.43	23.52	46.52	AT3G05020	100	300	0	0	5	304	1000	701	6e-158	555
Chr4	9821802	9822203	402	9821924	56	49.32	17.61	46.41	AT4G17620	100	202	0	0	1	202	799	1000	2e-103	374
Chr4	13099304	13099689	386	13099521	63	49.32	14.05	46.41	AT4G25710	100	158	0	0	228	385	1000	843	7e-79	292
Chr1	20081433	20081732	300	20081586	59	49.28	15.86	46.37	AT1G53800	100	299	0	0	1	299	547	845	2e-157	553
									AT1G53790	100	299	0	0	1	299	961	663	2e-157	553
Chr2	14350317	14350564	248	14350467	53	49.25	19.65	46.34	AT2G21350	98.36	61	1	0	74	134	907	847	2e-23	108
Chr2	16210171	16210564	394	16210426	52	49.19	20.41	46.28	AT2G38780	100	393	0	0	1	393	309	701	0	726
									AT2G38770	100	311	0	0	83	393	1000	690	6e-164	575
Chr4	8303891	8304151	261	8304008	54	49.19	18.85	46.28	AT4G14420	100	260	0	0	1	260	847	588	9e-136	481
Chr3	7260126	7260397	272	7260265	51	49.16	21.26	46.25	AT5G42146	85.93	135	14	4	56	187	888	756	6e-33	139
Chr3	3941839	3942170	332	3942017	62	49.14	14.37	46.23	AT3G12390	100	331	0	0	1	331	497	827	4e-175	612
									AT3G12380	100	331	0	0	1	331	946	616	4e-175	612
Chr4	12317502	12317856	355	12317676	60	49.04	15.22	46.13	AT4G23630	100	354	0	0	1	354	434	787	0	654
									AT4G23620	100	157	0	0	1	157	157	1	2e-78	291
Chr5	6202038	6202574	537	6202211	50	49.01	22.03	46.1	AT5G18630	100	536	0	0	1	536	75	610	0	990
									AT5G18620	100	516	0	0	21	536	1000	485	0	953
Chr3	8268148	8268636	489	8268305	47	48.95	25.27	46.04	AT3G23170	100	48	0	0	441	488	1000	953	1e-17	89.8
Chr5	17341275	17341666	392	17341455	53	48.94	19.38	46.03	AT5G43190	100	155	0	0	237	391	1000	846	3e-77	287
Chr1	10180179	10180483	305	10180317	56	48.91	17.3	46	AT1G29150	100	244	0	0	61	304	1	244	8e-127	451
Chr1	4053418	4053908	491	4053743	54	48.9	18.61	45.99	AT1G12000	100	181	0	0	310	490	1000	820	1e-91	335
Chr2	2349985	2350378	394	2350219	49	48.88	22.91	45.97	AT2G06025	100	245	0	0	1	245	756	1000	3e-127	453
Chr3	4175141	4175413	273	4175273	50	48.83	21.86	45.93	AT3G13040	100	272	0	0	1	272	315	44	2e-142	503
Chr2	14651780	14652116	337	14651962	47	48.75	25.02	45.85	AT2G34720	100	336	0	0	1	336	475	140	6e-178	621
Chr4	10250718	10251016	299	10250859	50	48.66	21.68	45.76	AT4G18610	100	75	0	0	1	75	926	1000	7e-33	139
Chr2	7826780	7827067	288	7826945	63	48.58	13.66	45.68	AT2G17990	100	287	0	0	1	287	302	588	9e-151	531
Chr5	3336053	3336317	265	3336169	65	48.53	12.9	45.63	AT5G10550	100	179	0	0	1	179	179	1	9e-91	331
Chr3	17182579	17182864	286	17182722	83	48.39	8.72	45.49	AT3G46630	100	285	0	0	1	285	767	483	1e-149	527
									AT3G46640	100	285	0	0	1	285	333	617	1e-149	527
Chr1	26423672	26423938	267	26423790	68	48.38	11.87	45.48	AT1G70170	100	266	0	0	1	266	669	934	4e-139	492
Chr5	4470977	4471206	230	4471086	56	48.38	16.91	45.48	AT5G13840	100	229	0	0	1	229	729	501	1e-118	424
									AT5G13850	100	229	0	0	1	229	618	846	1e-118	424
Chr1	8134721	8134963	243	8134826	51	48.34	20.46	45.44	AT1G22980	100	242	0	0	1	242	444	203	8e-126	448
Chr5	5297776	5298110	335	5297934	53	48.34	18.87	45.44	AT5G16210	100	331	0	0	4	334	1000	670	4e-175	612
Chr2	2486	3099	614	2943	85	48.29	8.4	45.39	AT2G16586	98.65	222	3	0	122	343	287	508	3e-109	394
Chr1	22356457	22356865	409	22356713	52	48.25	19.55	45.35	AT1G60720	100	408	0	0	1	408	387	794	0	754
									AT1G60710	100	238	0	0	171	408	1000	763	2e-123	440
Chr5	18812225	18812483	259	18812331	52	48.25	19.55	45.35	AT5G46370	100	258	0	0	1	258	495	238	1e-134	477
Chr3	17087508	17087895	388	17087750	45	48.19	26.92	45.3	AT3G46430	100	178	0	0	1	178	823	1000	5e-90	329
Chr3	20576985	20577226	242	20577073	45	48.19	26.92	45.3	AT3G55500	100	117	0	0	1	117	117	1	2e-56	217
Chr2	17139995	17140412	418	17140132	62	48.17	13.83	45.28	AT2G41110	100	383	0	0	1	383	618	1000	0	708
Chr1	807156	807417	262	807264	45	48.16	26.88	45.27	AT1G03290	100	261	0	0	1	261	188	448	2e-136	483
Chr2	17026786	17027230	445	17027049	46	48.13	25.5	45.24	AT2G40800	100	444	0	0	1	444	983	540	0	821
Chr3	23146798	23147131	334	23146980	60	48.12	14.66	45.23	AT3G62580	100	132	0	0	1	132	869	1000	2e-64	244
Chr5	19669140	19669563	424	19669356	56	48.12	16.73	45.23	AT5G48530	100	423	0	0	1	423	641	219	0	782
Chr1	26325017	26325247	231	26325117	67	48.1	12.05	45.21	AT1G69890	100	230	0	0	1	230	510	281	4e-119	425
Chr5	16364524	16364839	316	16364669	58	48.07	15.59	45.18	AT5G40840	100	198	0	0	1	198	198	1	3e-101	366
Chr3	22273727	22274088	362	22273862	54	48.04	17.92	45.15	AT3G60260	100	361	0	0	1	361	426	786	0	667
Chr1	1659241	1659623	383	1659393	51	48.03	20.16	45.14	AT1G05570	100	382	0	0	1	382	436	55	0	706
Chr1	28571096	28571456	361	28571235	49	48	21.95	45.11	AT1G76140	100	90	0	0	1	90	911	1000	4e-41	167
Chr1	30347027	30347347	321	30347190	50	47.99	21	45.1	AT1G80745	100	320	0	0	1	320	315	634	5e-169	592
Chr2	17114637	17115019	383	17114909	56	47.99	16.63	45.1	AT2G41010	100	288	0	0	95	382	1000	713	4e-151	532
Chr4	15266691	15266971	281	15266835	50	47.99	21	45.1	AT2G37040	100	275	0	0	1	275	698	424	4e-144	508
Chr1	4772697	4773005	309	4772861	50	47.83	20.84	44.94	AT1G13950	100	308	0	0	1	308	68	375	2e-162	569
Chr1	17090874	17091407	534	17091058	66	47.83	12.24	44.94	AT1G45160	100	403	0	0	1	403	403	1	0	745
Chr1	17634504	17634778	275	17634611	47	47.78	23.84	44.89	AT1G47870	100	274	0	0	1	274	569	842	1e-143	507
Chr4	9715746	9716080	335	9715874	53	47.76	18.38	44.87	AT4G17390	100	334	0	0	1	334	799	466	8e-177	617
									AT4G17410	100	334	0	0	1	334	388	721	8e-177	617
Chr4	972217	972632	416	972462	51	47.71	19.87	44.82	AT4G02200	100	415	0	0	1	415	443	857	0	767
									AT4G02195	100	415	0	0	1	415	975	561	0	767
Chr5	26157101	26157361	261	26157239	49	47.66	21.59	44.78	AT5G65450	100	260	0	0	1	260	240	499	9e-136	481
Chr5	3963380	3963740	361	3963602	53	47.62	18.27	44.74	AT5G12250	100	360	0	0	1	360	591	232	0	665
Chr1	37910	38228	319	38054	47	47.59	23.62	44.71	AT1G01060	100	151	0	0	1	151	151	1	4e-75	279
Chr4	16983172	16983486	315	16983326	51	47.56	19.73	44.68	AT4G35850	100	314	0	0	1	314	536	849	1e-165	580
Chr2	1168713	1168974	262	1168856	48	47.51	22.44	44.63	AT2G03821	100	129	0	0	1	129	129	1	6e-63	239
Chr3	2833284	2833559	276	2833395	53	47.48	18.15	44.6	AT3G09230	100	175	0	0	1	175	826	1000	2e-88	324
Chr2	16700646	16701046	401	16700822	69	47.46	11.21	44.58	AT2G39990	100	283	0	0	1	283	283	1	2e-148	523
Chr2	6409084	6409343	260	6409226	47	47.41	23.4	44.53	AT2G14910	100	259	0	0	1	259	931	673	3e-135	479
Chr5	19357850	19358201	352	19358031	53	47.33	18.03	44.45	AT5G47810	100	212	0	0	140	351	1000	789	6e-109	392
Chr1	3296058	3296482	425	3296320	54	47.22	17.28	44.34	AT1G10090	100	213	0	0	1	213	213	1	2e-109	394
Chr5	6306142	6306450	309	6306298	58	47.13	14.99	44.25	AT5G18900	100	284	0	0	25	308	1000	717	5e-149	525
Chr3	5104167	5104462	296	5104303	47	47.04	22.97	44.17	AT3G15150	100	295	0	0	1	295	915	621	3e-155	545
									AT3G15160	100	295	0	0	1	295	587	881	3e-155	545
Chr2	18677139	18677385	247	18677237	66	47.01	11.87	44.14	AT2G45300	100	246	0	0	1	246	623	868	5e-128	455
Chr5	19385641	19385929	289	19385804	53	46.92	17.7	44.05	AT5G47870	100	121	0	0	168	288	1000	880	2e-58	224
Chr3	10053470	10053812	343	10053658	56	46.86	15.85	43.99	AT3G27230	100	342	0	0	1	342	248	589	0	632
									AT3G27220	100	218	0	0	125	342	1000	783	3e-112	403
Chr3	1033736	1034019	284	1033867	65	46.83	12.09	43.96	AT3G03990	100	51	0	0	1	51	950	1000	1e-19	95.3
Chr3	5765130	5765400	271	5765248	66	46.83	11.79	43.96	AT3G16870	100	270	0	0	1	270	446	177	2e-141	499
Chr3	1653003	1653260	258	1653123	54	46.82	16.98	43.95	AT3G05670	100	257	0	0	1	257	117	373	4e-134	475
Chr1	1882559	1882821	263	1882718	51	46.8	19.04	43.93	AT1G06160	100	262	0	0	1	262	515	776	7e-137	484
Chr1	25911071	25911365	295	25911220	44	46.75	26.32	43.88	AT1G68910	100	294	0	0	1	294	414	121	1e-154	544
Chr1	27909785	27910126	342	27909961	44	46.75	26.32	43.88	AT1G74210	100	341	0	0	1	341	391	731	1e-180	630
Chr5	5079426	5079780	355	5079609	44	46.75	26.32	43.88	AT5G15610	100	152	0	0	1	152	849	1000	1e-75	281
Chr3	21036128	21036418	291	21036281	62	46.73	13.07	43.86	AT3G56800	100	290	0	0	1	290	792	503	2e-152	536
Chr3	9375646	9375898	253	9375779	50	46.71	19.77	43.84	AT3G25717	100	252	0	0	1	252	948	697	2e-131	466
Chr4	18551189	18551432	244	18551313	50	46.71	19.77	43.84	AT4G40010	100	243	0	0	1	243	867	625	2e-126	449
									AT4G40011	100	28	0	0	216	243	1000	973	7e-07	52.8
Chr1	29714800	29715115	316	29714948	51	46.65	18.91	43.78	AT1G78990	100	146	0	0	170	315	1000	855	2e-72	270
Chr4	12800545	12801169	625	12801033	48	46.65	21.51	43.78	AT4G24840	100	243	0	0	382	624	1000	758	6e-126	449
Chr5	22123502	22123743	242	22123646	56	46.62	15.68	43.75	AT5G54500	100	70	0	0	172	241	1	70	3e-30	130
Chr1	5212008	5212345	338	5212179	53	46.51	17.37	43.65	AT1G15150	100	337	0	0	1	337	336	672	2e-178	623
									AT1G15140	100	208	0	0	130	337	1000	793	9e-107	385
Chr1	20803769	20804070	302	20803942	47	46.5	22.36	43.64	AT1G55670	100	301	0	0	1	301	587	287	2e-158	556
Chr2	18839331	18839590	260	18839443	60	46.5	13.73	43.64	AT2G45730	100	259	0	0	1	259	792	534	3e-135	479
									AT2G45740	100	259	0	0	1	259	468	726	3e-135	479
Chr3	8381045	8381310	266	8381188	48	46.48	21.33	43.62	AT3G02570	100	218	0	0	1	218	261	44	2e-112	403
									AT3G02580	100	218	0	0	1	218	171	388	2e-112	403
Chr2	10127620	10127918	299	10127789	48	46.31	21.15	43.45	AT2G23790	100	298	0	0	1	298	835	538	7e-157	551
Chr3	20178942	20179217	276	20179097	44	46.31	25.71	43.45	AT3G54500	100	275	0	0	1	275	795	521	4e-144	508
Chr3	5518316	5519063	748	5518466	55	46.26	15.98	43.4	AT3G16280	100	38	0	0	1	38	963	1000	7e-12	71.3
Chr1	29593584	29593827	244	29593707	54	46.17	16.5	43.31	AT1G78680	100	243	0	0	1	243	653	895	2e-126	449
Chr2	13824556	13824776	221	13824676	50	46.1	19.2	43.24	AT2G32560	100	220	0	0	1	220	738	957	1e-113	407
Chr4	12872254	12872682	429	12872411	52	46.07	17.69	43.21	AT4G25070	100	227	0	0	1	227	774	1000	3e-117	420
Chr1	29644188	29644479	292	29644352	62	46.05	12.72	43.19	AT1G78850	100	209	0	0	1	209	209	1	2e-107	387
Chr5	4441951	4442203	253	4442106	54	46.05	16.4	43.19	AT5G13760	100	150	0	0	1	150	851	1000	1e-74	278
Chr3	5351167	5351723	557	5351564	67	46.01	11.15	43.16	AT3G15820	100	49	0	0	1	49	952	1000	4e-18	91.6
Chr2	18111939	18112208	270	18112084	58	46	14.3	43.15	AT2G43690	100	269	0	0	1	269	352	620	9e-141	497
Chr2	14193768	14194087	320	14193922	48	45.98	20.81	43.13	AT2G33510	100	319	0	0	1	319	575	893	2e-168	590
Chr4	13911317	13911608	292	13911463	49	45.87	19.81	43.02	AT4G27950	100	291	0	0	1	291	422	132	6e-153	538
Chr4	268099	268455	357	268258	52	45.8	17.47	42.95	AT4G00650	100	356	0	0	1	356	75	430	0	658
									AT4G00630	100	356	0	0	1	356	690	335	0	658
Chr1	6692282	6692535	254	6692403	54	45.79	16.22	42.94	AT1G19360	100	253	0	0	1	253	929	677	6e-132	468
Chr5	23241295	23241778	484	23241434	54	45.67	16.13	42.82	AT5G57360	100	301	0	0	1	301	700	1000	3e-158	556
Chr1	6345638	6345917	280	6345793	59	45.66	13.67	42.81	AT1G18440	100	279	0	0	1	279	646	924	3e-146	516
Chr1	25496596	25496868	273	25496715	48	45.66	20.48	42.81	AT1G68020	100	272	0	0	1	272	105	376	2e-142	503
Chr5	26620579	26620873	295	26620728	52	45.66	17.36	42.81	AT5G66680	100	292	0	0	3	294	1000	709	2e-153	540
Chr4	17573724	17574020	297	17573864	58	45.57	14.05	42.72	AT4G37380	100	82	0	0	215	296	1000	919	9e-37	152
Chr5	23692876	23693248	373	23693106	66	45.54	11.23	42.69	AT5G58620	100	290	0	0	83	372	1	290	3e-152	536
Chr5	1669162	1669404	243	1669304	52	45.53	17.26	42.68	AT5G05590	100	52	0	0	1	52	52	1	3e-20	97.1
Chr1	970646	970913	268	970783	48	45.5	20.32	42.65	AT1G03840	100	267	0	0	1	267	412	146	1e-139	494
Chr2	5859354	5859640	287	5859468	49	45.41	19.37	42.57	AT2G13960	100	286	0	0	1	286	673	958	3e-150	529
Chr3	3697764	3698059	296	3697909	66	45.37	11.16	42.53	AT3G11700	100	68	0	0	228	295	1	68	5e-29	126
Chr1	27163954	27164303	350	27164124	50	45.36	18.54	42.52	AT1G72180	100	119	0	0	1	119	882	1000	3e-57	220
Chr1	8321449	8321738	290	8321572	43	45.32	25.72	42.48	AT1G23440	100	289	0	0	1	289	511	799	7e-152	534
Chr1	10520994	10521283	290	10521143	43	45.32	25.72	42.48	AT1G30016	100	68	0	0	222	289	1000	933	5e-29	126
Chr1	26079946	26080303	358	26080081	43	45.32	25.72	42.48	AT1G69370	100	151	0	0	1	151	850	1000	5e-75	279
Chr2	1113998	1114329	332	1114159	43	45.32	25.72	42.48	AT2G03667	100	180	0	0	1	180	821	1000	3e-91	333
Chr2	4347786	4348049	264	4347923	43	45.32	25.72	42.48	AT2G11005	100	263	0	0	1	263	277	539	2e-137	486
									AT2G11000	100	263	0	0	1	263	982	720	2e-137	486
Chr3	1548599	1548841	243	1548722	43	45.32	25.72	42.48	AT3G05390	100	242	0	0	1	242	377	136	8e-126	448
									AT3G05400	100	140	0	0	103	242	1	140	4e-69	259
Chr1	27588881	27589248	368	27589044	44	45.31	24.39	42.47	AT1G73370	100	367	0	0	1	367	445	79	0	678
									AT1G73380	100	218	0	0	1	218	783	1000	3e-112	403
Chr2	7498017	7498394	378	7498126	54	45.3	15.86	42.46	AT2G17240	100	160	0	0	1	160	841	1000	5e-80	296
Chr3	17179803	17180334	532	17180215	79	45.3	8.48	42.46	AT3G46620	100	310	0	0	222	531	1000	691	3e-163	573
Chr5	22759083	22759493	411	22759333	54	45.3	15.86	42.46	AT5G56230	100	165	0	0	246	410	1000	836	9e-83	305
Chr5	4664555	4664913	359	4664738	43	45.29	25.69	42.45	AT5G14470	100	256	0	0	103	358	1000	745	2e-133	473
Chr1	1224517	1224778	262	1224644	49	45.26	19.23	42.42	AT1G04500	100	261	0	0	1	261	718	458	2e-136	483
									AT1G04501	100	34	0	0	1	34	967	1000	4e-10	63.9
Chr1	4577124	4578085	962	4577717	71	45.22	9.89	42.38	AT1G13350	100	423	0	0	1	423	423	1	0	782
									AT1G13360	100	272	0	0	690	961	1000	729	7e-142	503
Chr2	13977696	13978176	481	13977807	45	45.2	23.04	42.36	AT2G32950	100	303	0	0	1	303	698	1000	2e-159	560
									AT2G32940	100	160	0	0	1	160	160	1	6e-80	296
Chr4	9301618	9302204	587	9301791	59	45.15	13.38	42.31	AT4G16510	100	389	0	0	198	586	1	389	0	719
									AT4G16500	100	321	0	0	266	586	1000	680	2e-169	593
Chr1	28555529	28555832	304	28555662	51	45.09	17.58	42.25	AT1G76100	100	203	0	0	1	203	203	1	5e-104	375
Chr2	9708668	9708944	277	9708816	43	45.09	25.4	42.25	AT2G22802	100	96	0	0	181	276	1000	905	1e-44	178
Chr1	2025254	2025506	253	2025356	53	45.07	16.28	42.23	AT1G06620	100	252	0	0	1	252	638	889	2e-131	466
Chr5	20878167	20878463	297	20878293	54	45.05	15.69	42.21	AT5G51390	100	58	0	0	239	296	1000	943	2e-23	108
Chr5	25703708	25704213	506	25703857	77	45.04	8.72	42.2	AT5G64260	100	271	0	0	1	271	730	1000	1e-141	501
Chr5	5664061	5664348	288	5664238	47	44.98	20.71	42.14	AT5G17233	100	98	0	0	1	98	903	1000	1e-45	182
Chr4	11956592	11956885	294	11956718	50	44.93	18.16	42.1	AT4G22756	100	190	0	0	104	293	1000	811	8e-97	351
Chr3	3919104	3919497	394	3919279	63	44.92	11.84	42.09	AT3G12290	100	393	0	0	1	393	515	907	0	726
									AT3G12280	100	329	0	0	1	329	329	1	6e-174	608
Chr1	4988942	4989179	238	4989061	64	44.86	11.51	42.03	AT1G14580	100	110	0	0	128	237	1	110	2e-52	204
Chr1	20296938	20297269	332	20297099	45	44.84	22.61	42.01	AT1G54370	100	140	0	0	192	331	1000	861	6e-69	259
Chr2	15905342	15905585	244	15905481	61	44.84	12.47	42.01	AT2G38000	100	243	0	0	1	243	934	692	2e-126	449
Chr4	13652361	13652809	449	13652675	63	44.83	11.8	42	AT4G27260	100	106	0	0	343	448	1	106	6e-50	196
Chr4	10849927	10850413	487	10850101	60	44.78	12.8	41.95	AT4G20040	100	36	0	0	1	36	36	1	6e-11	67.6
Chr2	7077161	7077410	250	7077294	44	44.74	23.66	41.91	AT2G16360	100	44	0	0	206	249	1000	957	1e-15	82.4
Chr3	2661827	2662167	341	2662018	52	44.74	16.64	41.91	AT3G08762	100	155	0	0	186	340	1000	846	3e-77	287
Chr1	25473329	25473621	293	25473479	57	44.73	13.99	41.9	AT1G67920	100	292	0	0	1	292	600	891	2e-153	540
Chr3	5387121	5387446	326	5387291	48	44.56	19.4	41.73	AT3G15920	100	325	0	0	1	325	834	510	8e-172	601
									AT3G15930	100	322	0	0	1	322	679	1000	4e-170	595
Chr1	8336402	8336740	339	8336565	50	44.51	17.8	41.68	AT1G23490	100	338	0	0	1	338	172	509	5e-179	625
Chr1	4044210	4044484	275	4044340	43	44.49	24.59	41.66	AT1G11970	100	159	0	0	1	159	842	1000	1e-79	294
Chr1	22627866	22628129	264	22628003	43	44.49	24.59	41.66	AT1G61340	100	263	0	0	1	263	342	604	2e-137	486
Chr1	28234196	28234654	459	28234329	45	44.48	22.2	41.65	AT1G75230	100	247	0	0	1	247	754	1000	3e-128	457
Chr3	138626	139258	633	139104	56	44.44	14.27	41.61	AT3G01360	100	527	0	0	106	632	1000	474	0	974
									AT3G01370	100	406	0	0	1	406	595	1000	0	750
Chr2	18981263	18981600	338	18981437	62	44.37	11.9	41.55	AT2G46225	100	337	0	0	1	337	152	488	2e-178	623
Chr4	2497576	2497887	312	2497713	47	44.34	20.05	41.52	AT4G04920	100	311	0	0	1	311	647	957	5e-164	575
Chr1	5219951	5220272	322	5220132	56	44.33	14.2	41.51	AT1G15170	100	321	0	0	1	321	263	583	1e-169	593
									AT1G15165	100	205	0	0	117	321	1000	796	4e-105	379
Chr5	25528023	25528350	328	25528179	67	44.32	10.47	41.5	AT5G63790	100	327	0	0	1	327	990	664	6e-173	604
Chr1	17007488	17007846	359	17007638	46	44.3	20.96	41.48	AT1G44990	100	38	0	0	321	358	1000	963	3e-12	71.3
Chr2	12646166	12646411	246	12646293	43	44.3	24.34	41.48	AT2G29560	100	245	0	0	1	245	533	777	2e-127	453
									AT2G29550	100	245	0	0	1	245	766	522	2e-127	453
Chr4	484858	485086	229	485000	62	44.28	11.86	41.46	AT4G01130	100	219	0	0	10	228	1	219	5e-113	405
									AT4G01120	100	112	0	0	1	112	112	1	1e-53	207
Chr3	17567360	17567630	271	17567474	50	44.24	17.57	41.42	AT3G47640	100	270	0	0	1	270	327	596	2e-141	499
Chr5	21651237	21651609	373	21651428	56	44.22	14.13	41.4	AT5G53370	100	79	0	0	294	372	1000	922	5e-35	147
Chr5	19668605	19668892	288	19668739	53	44.21	15.66	41.39	AT5G48530	100	111	0	0	177	287	1000	890	6e-53	206
Chr4	1280073	1280366	294	1280195	47	44.18	19.9	41.36	AT4G02890	100	293	0	0	1	293	591	299	4e-154	542
Chr5	2958108	2958379	272	2958255	47	44.18	19.9	41.36	AT1G41920	93.01	143	9	1	1	143	511	370	2e-53	207
Chr1	3676472	3676832	361	3676604	48	44.11	18.98	41.29	AT1G11020	100	360	0	0	1	360	506	865	0	665
									AT1G11000	100	360	0	0	1	360	437	78	0	665
Chr4	8634691	8635382	692	8634847	58	44.11	13.21	41.29	AT4G15120	100	87	0	0	1	87	914	1000	4e-39	161
Chr1	29354090	29354347	258	29354220	53	44.09	15.57	41.27	AT1G78070	100	129	0	0	129	257	1	129	6e-63	239
Chr4	13016202	13016475	274	13016340	70	44.08	9.7	41.26	AT4G25470	100	273	0	0	1	273	884	612	5e-143	505
Chr5	3955908	3956381	474	3956219	42	43.9	25.13	41.08	AT5G12230	100	377	0	0	1	377	377	1	0	697
Chr2	18727369	18727591	223	18727471	70	43.79	9.6	40.98	AT2G45430	100	222	0	0	1	222	523	744	1e-114	411
Chr5	1952607	1952852	246	1952743	57	43.79	13.44	40.98	AT5G06390	100	245	0	0	1	245	670	914	2e-127	453
Chr5	21401061	21401299	239	21401161	51	43.76	16.52	40.95	AT5G52820	100	238	0	0	1	238	640	877	1e-123	440
Chr2	19440130	19440534	405	19440356	60	43.74	12.27	40.93	AT2G47370	100	253	0	0	152	404	1000	748	1e-131	468
Chr1	23696662	23697130	469	23696837	43	43.73	23.59	40.92	AT1G63850	100	299	0	0	1	299	702	1000	3e-157	553
Chr5	22315193	22315438	246	22315318	58	43.71	12.99	40.9	AT5G54980	100	245	0	0	1	245	396	640	2e-127	453
Chr4	10060164	10060561	398	10060384	49	43.67	17.8	40.86	AT4G18170	100	54	0	0	344	397	1	54	4e-21	100
Chr3	3758232	3758687	456	3758360	52	43.61	15.79	40.8	AT3G11900	100	290	0	0	1	290	711	1000	3e-152	536
Chr5	26468462	26468791	330	26468641	53	43.5	15.16	40.69	AT5G66250	100	329	0	0	1	329	414	742	5e-174	608
Chr2	9454175	9454512	338	9454340	46	43.49	20.11	40.68	AT2G22240	100	337	0	0	1	337	763	427	2e-178	623
									AT2G22241	100	68	0	0	1	68	933	1000	6e-29	126
Chr4	17904359	17904636	278	17904511	52	43.48	15.71	40.67	AT4G38170	100	253	0	0	1	253	748	1000	7e-132	468
Chr1	12059331	12059810	480	12059646	50	43.43	16.91	40.62	AT1G33250	100	464	0	0	16	479	1000	537	0	857
Chr2	17153588	17154070	483	17153684	49	43.39	17.56	40.58	AT2G41150	100	262	0	0	1	262	739	1000	1e-136	484
Chr1	1559886	1560114	229	1559990	53	43.38	15.08	40.57	AT1G05340	100	228	0	0	1	228	760	533	5e-118	422
Chr1	25941419	25941732	314	25941584	51	43.38	16.22	40.57	AT1G69010	100	313	0	0	1	313	617	929	4e-165	579
									AT1G68990	100	313	0	0	1	313	336	24	4e-165	579
Chr5	503045	503298	254	503167	48	43.38	18.3	40.57	AT5G02370	100	253	0	0	1	253	603	855	6e-132	468
									AT5G02360	100	253	0	0	1	253	284	32	6e-132	468
Chr1	1469003	1469274	272	1469143	52	43.36	15.62	40.56	AT1G05100	100	271	0	0	1	271	326	596	7e-142	501
Chr1	24440698	24441123	426	24440990	54	43.31	14.52	40.51	AT1G65720	100	110	0	0	316	425	1000	891	4e-52	204
Chr1	25870188	25870446	259	25870303	44	43.3	21.9	40.5	AT1G68825	100	258	0	0	1	258	898	641	1e-134	477
Chr3	3684563	3684984	422	3684735	50	43.3	16.8	40.5	AT3G11670	100	421	0	0	1	421	932	512	0	778
Chr1	3623578	3623812	235	3623690	45	43.29	20.86	40.49	AT1G10870	100	200	0	0	35	234	1000	801	2e-102	370
Chr3	2422710	2423042	333	2422849	56	43.26	13.56	40.46	AT3G07590	100	332	0	0	1	332	566	897	1e-175	614
									AT3G07580	100	281	0	0	52	332	1000	720	2e-147	520
Chr4	17605804	17606113	310	17605950	53	43.26	15	40.46	AT4G37445	100	114	0	0	1	114	114	1	1e-54	211
Chr4	18151944	18152194	251	18152060	59	43.19	12.34	40.39	AT4G38940	100	250	0	0	1	250	98	347	3e-130	462
Chr1	21043102	21043595	494	21043233	57	43.18	13.1	40.38	AT1G56220	100	311	0	0	1	311	690	1000	8e-164	575
Chr1	4541705	4541971	267	4541832	60	43.1	11.95	40.3	AT1G13260	100	266	0	0	1	266	321	586	4e-139	492
Chr3	19371158	19371420	263	19371302	48	43.1	18.05	40.3	AT3G52220	100	262	0	0	1	262	822	561	7e-137	484
									AT3G52230	100	166	0	0	1	166	835	1000	2e-83	307
Chr1	2194474	2194922	449	2194775	66	42.99	10.2	40.19	AT1G07140	100	214	0	0	1	214	214	1	6e-110	396
Chr1	18986890	18987151	262	18987001	43	42.99	22.66	40.19	AT1G51210	100	261	0	0	1	261	83	343	2e-136	483
Chr4	16440970	16441218	249	16441098	49	42.98	17.22	40.18	AT4G34390	100	248	0	0	1	248	393	640	4e-129	459
Chr2	6154970	6155241	272	6155107	42	42.9	23.77	40.1	AT2G14460	100	271	0	0	1	271	735	465	7e-142	501
Chr5	3606352	3606761	410	3606485	42	42.9	23.77	40.1	AT5G11310	100	137	0	0	1	137	864	1000	3e-67	254
Chr1	4861029	4861363	335	4861206	49	42.85	17.11	40.05	AT1G14225	100	334	0	0	1	334	620	287	8e-177	617
									AT1G14230	100	334	0	0	1	334	534	867	8e-177	617
Chr2	12868015	12868278	264	12868121	45	42.81	20.33	40.02	AT2G30130	100	263	0	0	1	263	277	539	2e-137	486
Chr3	4907956	4908212	257	4908092	56	42.75	13.26	39.96	AT3G14590	100	256	0	0	1	256	925	670	1e-133	473
									AT3G14595	100	176	0	0	81	256	1	176	4e-89	326
Chr1	28418995	28419408	414	28419234	60	42.74	11.77	39.95	AT1G75680	100	177	0	0	237	413	1000	824	2e-89	327
Chr3	21199203	21199536	334	21199377	44	42.62	21.12	39.83	AT3G57290	100	333	0	0	1	333	870	538	3e-176	616
									AT3G57300	100	333	0	0	1	333	593	925	3e-176	616
Chr3	18837290	18837651	362	18837477	60	42.56	11.69	39.77	AT3G50690	100	361	0	0	1	361	807	447	0	667
Chr3	18029363	18029768	406	18029471	45	42.49	19.99	39.7	AT3G48660	100	295	0	0	1	295	706	1000	5e-155	545
Chr1	4827247	4827586	340	4827418	41	42.48	24.53	39.69	AT1G14100	100	339	0	0	1	339	288	626	1e-179	627
Chr1	9924409	9924643	235	9924510	41	42.48	24.53	39.69	AT1G28320	100	234	0	0	1	234	938	705	2e-121	433
Chr3	7496353	7496667	315	7496501	41	42.48	24.53	39.69	AT3G21300	100	314	0	0	1	314	904	591	1e-165	580
Chr5	24080974	24081263	290	24081096	41	42.48	24.53	39.69	AT5G59770	100	68	0	0	222	289	1000	933	5e-29	126
Chr1	7176389	7176784	396	7176500	46	42.42	19.02	39.63	AT1G20693	100	395	0	0	1	395	109	503	0	730
Chr3	5804168	5804640	473	5804309	46	42.42	19.02	39.63	AT3G17020	100	472	0	0	1	472	895	424	0	872
Chr1	6261330	6261555	226	6261437	48	42.41	17.44	39.62	AT1G18190	100	225	0	0	1	225	995	771	2e-116	416
Chr3	360899	361148	250	361058	50	42.41	16.1	39.62	AT3G02070	100	249	0	0	1	249	533	781	1e-129	460
Chr4	6273062	6273452	391	6273347	48	42.41	17.44	39.62	AT4G10030	100	354	0	0	37	390	1000	647	0	654
Chr4	14393429	14393685	257	14393562	50	42.41	16.1	39.62	AT4G29190	100	256	0	0	1	256	874	619	1e-133	473
Chr1	21141508	21141900	393	21141716	44	42.29	20.75	39.51	AT1G56450	100	392	0	0	1	392	540	931	0	725
									AT1G56440	100	392	0	0	1	392	974	583	0	725
Chr2	19594533	19595389	857	19594842	58	42.28	12.23	39.5	AT2G47844	100	759	0	0	1	759	242	1000	0	1402
									AT2G47830	100	440	0	0	1	440	440	1	0	813
									AT2G47850	100	437	0	0	420	856	1	437	0	808
									AT2G47840	100	432	0	0	425	856	1000	569	0	798
Chr1	9393343	9393663	321	9393490	46	42.27	18.88	39.49	AT1G27050	100	320	0	0	1	320	639	958	5e-169	592
Chr4	1037839	1038330	492	1038167	66	42.24	9.91	39.46	AT4G02350	100	317	0	0	1	317	684	1000	3e-167	586
Chr4	13383446	13383707	262	13383569	51	42.16	15.32	39.38	AT4G26510	100	205	0	0	57	261	1	205	3e-105	379
									AT4G26500	100	136	0	0	126	261	1000	865	7e-67	252
Chr5	22515158	22515500	343	22515322	42	42.16	22.81	39.38	AT5G55580	100	342	0	0	1	342	559	900	0	632
									AT5G55570	100	240	0	0	103	342	1000	761	2e-124	444
Chr2	14795199	14795683	485	14795502	48	42.14	17.2	39.36	AT2G35100	100	119	0	0	366	484	1000	882	4e-57	220
Chr5	26175753	26176020	268	26175870	48	42.14	17.2	39.36	AT5G65480	100	194	0	0	74	267	1	194	4e-99	359
Chr1	21883827	21884288	462	21884151	44	42.13	20.57	39.35	AT1G59580	100	461	0	0	1	461	308	768	0	852
Chr4	17441227	17441812	586	17441646	55	42.12	13.32	39.34	AT4G37000	100	186	0	0	400	585	1	186	3e-94	344
Chr2	1823918	1824370	453	1824187	42	41.98	22.58	39.2	AT2G05100	100	39	0	0	414	452	1000	962	1e-12	73.1
Chr1	3914516	3914796	281	3914621	47	41.97	17.79	39.19	AT1G11650	100	280	0	0	1	280	623	902	7e-147	518
									AT1G11630	100	280	0	0	1	280	869	590	7e-147	518
Chr1	4208562	4208945	384	4208740	47	41.97	17.79	39.19	AT1G12370	100	103	0	0	281	383	1000	898	2e-48	191
Chr3	5790225	5790557	333	5790397	44	41.97	20.39	39.19	AT3G16950	100	174	0	0	159	332	1000	827	7e-88	322
Chr5	931586	931991	406	931750	44	41.97	20.39	39.19	AT5G03650	100	337	0	0	1	337	664	1000	2e-178	623
Chr5	25843848	25844112	265	25843953	53	41.92	14.11	39.14	AT5G64660	100	264	0	0	1	264	533	270	5e-138	488
Chr1	23493710	23494146	437	23493978	41	41.89	23.7	39.11	AT1G63340	100	127	0	0	310	436	1000	874	1e-61	235
Chr1	308919	309451	533	309272	56	41.86	12.76	39.08	AT1G01880	100	460	0	0	73	532	1000	541	0	850
									AT1G01900	100	120	0	0	413	532	1	120	1e-57	222
Chr2	19344312	19344599	288	19344476	54	41.7	13.5	38.93	AT2G47110	100	287	0	0	1	287	613	899	9e-151	531
									AT2G47090	100	287	0	0	1	287	985	699	9e-151	531
Chr1	30173520	30173787	268	30173637	61	41.67	10.97	38.9	AT1G80240	100	267	0	0	1	267	279	13	1e-139	494
									AT1G80245	100	241	0	0	27	267	1	241	3e-125	446
Chr2	9072994	9073381	388	9073202	57	41.64	12.26	38.87	AT2G21170	100	275	0	0	113	387	1000	726	6e-144	508
Chr1	3431089	3431325	237	3431207	42	41.63	22.14	38.86	AT1G10430	100	236	0	0	1	236	348	113	2e-122	436
Chr1	10287672	10288073	402	10287904	52	41.63	14.41	38.86	AT1G29390	100	195	0	0	207	401	1000	806	2e-99	361
Chr2	2355217	2355639	423	2355471	42	41.63	22.14	38.86	AT2G06040	100	220	0	0	203	422	1000	781	2e-113	407
Chr4	5391261	5391611	351	5391452	43	41.61	21.02	38.84	AT4G08480	100	104	0	0	247	350	1000	897	6e-49	193
Chr2	12821038	12821275	238	12821146	69	41.58	9.05	38.81	AT2G30040	100	237	0	0	1	237	293	529	5e-123	438
Chr5	2284611	2284858	248	2284734	51	41.58	14.9	38.81	AT5G07280	100	247	0	0	1	247	525	771	1e-128	457
Chr1	2374768	2375028	261	2374873	50	41.56	15.45	38.79	AT1G07670	100	260	0	0	1	260	428	169	9e-136	481
Chr1	27214608	27214952	345	27214746	47	41.56	17.43	38.79	AT1G72280	100	344	0	0	1	344	898	555	0	636
									AT1G72290	100	101	0	0	244	344	1	101	3e-47	187
Chr4	15713700	15713956	257	15713829	53	41.49	13.83	38.72	AT4G32560	100	165	0	0	1	165	836	1000	5e-83	305
Chr5	24953070	24953402	333	24953253	44	41.49	19.88	38.72	AT5G62130	100	332	0	0	1	332	848	517	1e-175	614
Chr1	6753646	6754530	885	6754209	48	41.48	16.65	38.71	AT1G19490	100	571	0	0	314	884	1000	430	0	1055
Chr2	15765180	15765502	323	15765384	63	41.45	10.33	38.68	AT2G37585	100	322	0	0	1	322	318	639	4e-170	595
Chr4	9680811	9681104	294	9680971	49	41.44	15.97	38.67	AT4G17300	100	293	0	0	1	293	255	547	4e-154	542
									AT4G17280	100	293	0	0	1	293	466	174	4e-154	542
Chr4	15898001	15898273	273	15898143	49	41.44	15.97	38.67	AT4G32924	100	272	0	0	1	272	427	156	2e-142	503
									AT4G32930	100	272	0	0	1	272	125	396	2e-142	503
Chr5	17964149	17964429	281	17964279	46	41.4	18.05	38.63	AT5G44570	100	280	0	0	1	280	712	991	7e-147	518
Chr4	14775889	14776144	256	14776027	61	41.35	10.82	38.58	AT4G30190	100	224	0	0	32	255	1000	777	9e-116	414
Chr5	21548419	21548748	330	21548575	41	41.33	22.96	38.56	AT5G53140	100	329	0	0	1	329	193	521	5e-174	608
Chr4	7600351	7600756	406	7600608	49	41.32	15.87	38.55	AT4G13010	100	330	0	0	1	330	671	1000	2e-174	610
Chr1	21513579	21514032	454	21513923	45	41.28	18.75	38.51	AT1G58100	100	147	0	0	307	453	1000	854	1e-72	272
Chr4	17500724	17500975	252	17500834	42	41.28	21.71	38.51	AT4G37170	100	251	0	0	1	251	931	681	8e-131	464
Chr2	7275543	7276039	497	7275694	49	41.19	15.77	38.42	AT2G16760	100	195	0	0	1	195	806	1000	2e-99	361
Chr1	22603083	22603398	316	22603230	41	41.15	22.72	38.39	AT1G61280	100	315	0	0	1	315	499	813	3e-166	582
									AT1G61270	100	57	0	0	1	57	57	1	7e-23	106
Chr1	5701904	5702192	289	5702034	46	41.12	17.79	38.36	AT1G16680	100	263	0	0	26	288	1	263	2e-137	486
Chr3	3923251	3923755	505	3923392	58	41.11	11.64	38.35	AT3G12320	100	504	0	0	1	504	219	722	0	931
									AT3G12300	100	504	0	0	1	504	841	338	0	931
Chr2	17530730	17530968	239	17530851	54	41.09	13.14	38.33	AT2G42000	100	238	0	0	1	238	634	397	1e-123	440
Chr1	17995195	17995472	278	17995312	40	41.08	23.93	38.32	AT1G48650	100	277	0	0	1	277	974	698	3e-145	512
Chr2	2362103	2362373	271	2362231	40	41.08	23.93	38.32	AT2G06050	100	270	0	0	1	270	868	599	2e-141	499
Chr2	8163933	8164205	273	8164053	40	41.08	23.93	38.32	AT2G18860	100	272	0	0	1	272	577	848	2e-142	503
Chr2	16336163	16336436	274	16336273	40	41.08	23.93	38.32	AT2G39170	100	258	0	0	1	258	258	1	1e-134	477
Chr3	22726227	22726667	441	22726500	40	41.08	23.93	38.32	AT3G61415	100	350	0	0	1	350	350	1	0	647
Chr4	4797965	4798233	269	4798112	40	41.08	23.93	38.32	AT4G07950	100	268	0	0	1	268	57	324	3e-140	496
Chr4	8984881	8985295	415	8985042	40	41.08	23.93	38.32	AT4G15800	100	33	0	0	1	33	968	1000	2e-09	62.1
Chr1	18067785	18068184	400	18067896	52	40.98	13.98	38.22	AT1G48850	100	228	0	0	172	399	1000	773	8e-118	422
Chr2	13473017	13473556	540	13473402	45	40.98	18.47	38.22	AT2G31670	100	66	0	0	474	539	1000	935	1e-27	122
Chr4	13878850	13879170	321	13879009	46	40.98	17.67	38.22	AT4G27870	100	132	0	0	1	132	869	1000	2e-64	244
Chr5	3286084	3286556	473	3286480	53	40.97	13.5	38.21	AT5G10450	100	295	0	0	178	472	1000	706	6e-155	545
Chr1	19488979	19489432	454	19489231	51	40.9	14.43	38.14	AT1G52325	100	439	0	0	1	439	439	1	0	811
Chr1	30237706	30237945	240	30237798	51	40.9	14.43	38.14	AT1G80420	100	239	0	0	1	239	457	219	4e-124	442
Chr3	14199489	14199771	283	14199657	148	40.89	3.84	38.13	AT2G01021	98.7	230	3	0	53	282	1	230	4e-114	409
Chr5	24685738	24686184	447	24686049	45	40.84	18.33	38.08	AT5G61410	100	348	0	0	99	446	1000	653	0	643
Chr2	10223937	10224181	245	10224088	41	40.79	22.27	38.03	AT2G24040	100	90	0	0	1	90	911	1000	3e-41	167
Chr1	1422123	1422359	237	1422224	53	40.77	13.38	38.01	AT1G04990	100	236	0	0	1	236	331	96	2e-122	436
Chr1	8536180	8536649	470	8536307	53	40.77	13.38	38.01	AT1G24130	100	250	0	0	1	250	250	1	6e-130	462
Chr2	11759377	11759614	238	11759498	52	40.76	13.84	38	AT2G27510	100	237	0	0	1	237	371	135	5e-123	438
Chr5	2309764	2310100	337	2309943	49	40.71	15.41	37.95	AT5G07320	100	336	0	0	1	336	518	853	6e-178	621
Chr3	18634559	18635235	677	18635103	58	40.67	11.42	37.92	AT3G50270	100	310	0	0	367	676	1	310	4e-163	573
									AT3G50260	100	127	0	0	1	127	874	1000	2e-61	235
Chr2	17040150	17040422	273	17040263	43	40.65	19.93	37.9	AT2G40820	100	272	0	0	1	272	324	53	2e-142	503
Chr5	4254868	4255162	295	4255014	41	40.61	22.04	37.86	AT5G13290	100	294	0	0	1	294	347	54	1e-154	544
Chr5	5405427	5405703	277	5405582	42	40.61	20.91	37.86	AT5G16550	100	98	0	0	1	98	903	1000	1e-45	182
Chr5	23507120	23507470	351	23507360	42	40.61	20.91	37.86	AT5G58100	100	350	0	0	1	350	294	643	0	647
									AT5G58090	100	277	0	0	74	350	1000	724	4e-145	512
Chr1	28095438	28095763	326	28095582	49	40.59	15.32	37.84	AT1G74770	100	325	0	0	1	325	396	72	8e-172	601
									AT1G74780	100	325	0	0	1	325	524	848	8e-172	601
Chr3	21343954	21344195	242	21344054	44	40.58	18.92	37.83	AT3G57630	100	126	0	0	1	126	126	1	2e-61	233
Chr2	9084441	9084799	359	9084666	45	40.54	18.05	37.79	AT2G21200	100	358	0	0	1	358	858	501	0	662
Chr1	28123098	28123492	395	28123240	40	40.5	23.12	37.75	AT1G74860	100	333	0	0	1	333	668	1000	4e-176	616
									AT1G74850	100	216	0	0	1	216	216	1	4e-111	399
Chr5	26500210	26500610	401	26500393	61	40.47	10.44	37.72	AT5G65205	100	260	0	0	1	260	618	359	9e-136	481
									AT5G65207	100	74	0	0	187	260	1000	927	2e-32	137
Chr5	5148662	5148937	276	5148778	41	40.44	21.82	37.69	AT5G15790	100	138	0	0	138	275	1	138	6e-68	255
Chr1	10586693	10586934	242	10586803	44	40.28	18.63	37.53	AT1G30130	100	241	0	0	1	241	29	269	3e-125	446
									AT1G30120	100	241	0	0	1	241	784	544	3e-125	446
Chr5	17385500	17385784	285	17385653	41	40.27	21.61	37.52	AT5G43310	100	284	0	0	1	284	887	604	4e-149	525
Chr4	9968749	9969261	513	9968925	51	40.25	13.99	37.5	AT4G17950	100	254	0	0	259	512	1000	747	4e-132	470
Chr1	3363000	3363271	272	3363151	43	40.18	19.43	37.43	AT1G10270	100	271	0	0	1	271	467	737	7e-142	501
Chr2	16083551	16083986	436	16083735	43	40.18	19.43	37.43	AT2G38400	100	227	0	0	1	227	774	1000	3e-117	420
Chr2	9013847	9014259	413	9014121	44	40.14	18.48	37.39	AT2G20990	100	412	0	0	1	412	22	433	0	761
									AT2G20980	100	403	0	0	10	412	1000	598	0	745
Chr3	18997563	18997826	264	18997711	45	40.14	17.66	37.39	AT3G51140	100	263	0	0	1	263	383	645	2e-137	486
Chr4	16330238	16330589	352	16330392	44	40.14	18.48	37.39	AT4G34090	100	351	0	0	1	351	872	522	0	649
									AT4G34100	100	351	0	0	1	351	650	1000	0	649
Chr2	9393579	9394080	502	9393907	48	40.11	15.55	37.36	AT2G22100	100	501	0	0	1	501	966	466	0	926
									AT2G22120	100	446	0	0	1	446	555	1000	0	824
Chr3	5188102	5188647	546	5188220	49	40.11	14.97	37.36	AT3G15360	100	345	0	0	1	345	656	1000	0	638
Chr3	8459456	8459788	333	8459641	47	40.11	16.2	37.36	AT3G23580	100	332	0	0	1	332	197	528	1e-175	614
									AT3G23570	100	180	0	0	153	332	1000	821	3e-91	333
Chr5	21240624	21240858	235	21240735	52	40.03	13.38	37.29	AT5G52310	100	234	0	0	1	234	697	930	2e-121	433
Chr3	20941392	20941734	343	20941555	44	39.99	18.34	37.25	AT3G56490	100	139	0	0	1	139	862	1000	2e-68	257
Chr1	25319602	25319949	348	25319771	40	39.96	22.4	37.22	AT1G67560	100	323	0	0	1	323	678	1000	1e-170	597
Chr3	19281285	19281574	290	19281440	50	39.95	14.3	37.21	AT3G51950	100	122	0	0	1	122	122	1	5e-59	226
Chr4	7196215	7196562	348	7196392	41	39.93	21.2	37.19	AT4G12005	100	347	0	0	1	347	511	857	0	641
Chr2	15556592	15556886	295	15556761	60	39.9	10.47	37.16	AT2G37035	100	106	0	0	189	294	1000	895	4e-50	196
Chr2	16909853	16910237	385	16910055	43	39.88	19.11	37.14	AT2G40480	100	384	0	0	1	384	430	813	0	710
Chr3	3663809	3664084	276	3663918	47	39.86	15.99	37.12	AT3G11591	100	113	0	0	163	275	1000	888	5e-54	209
Chr4	33773	34240	468	34107	53	39.86	12.84	37.12	AT4G00090	100	460	0	0	1	460	541	1000	0	850
Chr5	5209089	5209321	233	5209203	45	39.86	17.41	37.12	AT5G15960	100	232	0	0	1	232	99	330	3e-120	429
									AT5G15970	96.58	234	6	1	1	232	77	310	2e-107	387
Chr5	26849962	26850198	237	26850091	75	39.86	7.58	37.12	AT5G67290	100	236	0	0	1	236	793	558	2e-122	436
Chr1	3484243	3484723	481	3484412	60	39.83	10.44	37.09	AT1G10560	100	369	0	0	1	369	632	1000	0	682
Chr5	18387096	18387342	247	18387202	55	39.82	12.02	37.08	AT5G45360	100	246	0	0	1	246	574	329	5e-128	455
Chr2	7898291	7899063	773	7898718	48	39.75	15.27	37.01	AT2G18160	100	260	0	0	513	772	1000	741	3e-135	481
Chr3	8742941	8743336	396	8743126	48	39.75	15.27	37.01	AT3G24190	100	377	0	0	1	377	624	1000	0	697
Chr5	20017384	20017633	250	20017520	47	39.75	15.89	37.01	AT5G49360	100	249	0	0	1	249	275	27	1e-129	460
Chr3	4340377	4340627	251	4340484	45	39.72	17.28	36.98	AT3G13360	100	250	0	0	1	250	605	356	3e-130	462
Chr4	10301903	10302168	266	10302021	44	39.71	18.06	36.97	AT4G18730	100	265	0	0	1	265	667	931	1e-138	490
Chr5	3473488	3473745	258	3473598	61	39.71	10.12	36.97	AT5G10980	100	257	0	0	1	257	861	605	4e-134	475
Chr2	15364368	15364697	330	15364539	39	39.69	23.33	36.95	AT2G36660	100	299	0	0	31	329	1000	702	2e-157	553
Chr2	15439507	15439770	264	15439621	39	39.69	23.33	36.95	AT2G36810	100	263	0	0	1	263	955	693	2e-137	486
Chr3	20489251	20489542	292	20489417	39	39.69	23.33	36.95	AT3G55260	100	65	0	0	1	65	936	1000	2e-27	121
Chr4	17248456	17248751	296	17248618	39	39.69	23.33	36.95	AT4G36550	100	295	0	0	1	295	470	176	3e-155	545
Chr1	780144	780426	283	780272	39	39.67	23.3	36.93	AT1G03200	100	282	0	0	1	282	391	672	6e-148	521
Chr1	21902102	21902359	258	21902248	39	39.67	23.3	36.93	AT1G59620	100	257	0	0	1	257	477	733	4e-134	475
Chr1	28440794	28441059	266	28440953	42	39.64	19.81	36.91	AT1G13730	98.72	78	0	1	91	167	112	189	2e-32	137
Chr4	12086626	12086913	288	12086793	43	39.58	18.8	36.85	AT4G23060	100	287	0	0	1	287	345	631	9e-151	531
Chr5	16212997	16213255	259	16213157	43	39.58	18.8	36.85	AT5G40480	100	258	0	0	1	258	638	895	1e-134	477
Chr2	18965068	18965301	234	18965166	56	39.47	11.49	36.74	AT2G46170	100	233	0	0	1	233	660	892	8e-121	431
Chr3	18513922	18514154	233	18514047	68	39.35	8.5	36.62	AT3G49940	100	232	0	0	1	232	459	690	3e-120	429
Chr3	19136385	19136723	339	19136550	42	39.34	19.47	36.61	AT3G51590	100	69	0	0	270	338	1000	932	2e-29	128
Chr2	15346082	15346368	287	15346219	43	39.29	18.49	36.56	AT2G36590	100	85	0	0	1	85	85	1	2e-38	158
Chr1	4072763	4072987	225	4072904	48	39.28	14.92	36.55	AT1G12050	100	140	0	0	1	140	861	1000	4e-69	259
Chr3	1707631	1707912	282	1707756	41	39.28	20.41	36.55	AT3G05760	100	281	0	0	1	281	652	932	2e-147	520
Chr1	2751206	2751492	287	2751360	54	39.27	12.1	36.54	AT1G08650	100	286	0	0	1	286	2	287	3e-150	529
									AT1G08640	100	283	0	0	4	286	1000	718	2e-148	523
Chr2	9460165	9460606	442	9460468	47	39.26	15.5	36.53	AT2G22250	100	309	0	0	133	441	1000	692	9e-163	571
									AT2G22260	100	265	0	0	177	441	1	265	2e-138	490
Chr3	20762965	20763263	299	20763127	40	39.26	21.51	36.53	AT3G55960	100	298	0	0	1	298	927	630	7e-157	551
Chr3	4095071	4095357	287	4095232	45	39.2	16.8	36.47	AT3G12880	100	286	0	0	1	286	510	795	3e-150	529
									AT3G12870	100	286	0	0	1	286	966	681	3e-150	529
Chr3	10287726	10287968	243	10287850	46	39.15	16.06	36.42	AT3G27770	100	242	0	0	1	242	748	507	8e-126	448
Chr5	17234950	17235381	432	17235095	43	39.14	18.35	36.41	AT5G42960	100	233	0	0	1	233	768	1000	1e-120	431
									AT5G42957	100	182	0	0	1	182	182	1	3e-92	337
Chr3	4571597	4571898	302	4571725	41	39.11	20.22	36.39	AT3G13880	100	301	0	0	1	301	419	719	2e-158	556
									AT3G13870	100	301	0	0	1	301	512	212	2e-158	556
Chr2	621143	621423	281	621259	43	39	18.2	36.28	AT2G02370	100	280	0	0	1	280	304	583	7e-147	518
									AT2G02360	100	280	0	0	1	280	593	314	7e-147	518
Chr2	15514830	15515070	241	15514907	49	39	14.16	36.28	AT2G36950	100	240	0	0	1	240	616	855	1e-124	444
Chr5	8011252	8011535	284	8011412	39	38.95	22.31	36.23	AT5G23750	100	82	0	0	202	283	1000	919	8e-37	152
Chr5	6686883	6687304	422	6686999	53	38.9	12.28	36.18	AT5G19780	100	328	0	0	1	328	673	1000	2e-173	606
Chr3	2388530	2388790	261	2388637	62	38.89	9.55	36.17	AT3G07470	100	260	0	0	1	260	813	554	9e-136	481
									AT3G07480	100	260	0	0	1	260	506	765	9e-136	481
Chr3	9373185	9373459	275	9373340	44	38.88	17.27	36.16	AT3G25716	100	46	0	0	229	274	1000	955	8e-17	86.1
Chr1	2432170	2432397	228	2432271	54	38.82	11.85	36.1	AT1G07870	100	227	0	0	1	227	673	447	2e-117	420
Chr3	6085916	6086441	526	6086350	51	38.79	13.06	36.07	AT3G17770	100	484	0	0	42	525	1000	517	0	894
									AT3G17780	100	426	0	0	100	525	1	426	0	787
Chr4	10955142	10955383	242	10955259	49	38.79	14.01	36.07	AT4G20300	100	241	0	0	1	241	331	571	3e-125	446
Chr3	9867566	9867817	252	9867665	54	38.72	11.8	36	AT3G26810	100	251	0	0	1	251	226	476	8e-131	464
Chr4	13376046	13376285	240	13376162	54	38.72	11.8	36	AT4G26480	100	239	0	0	1	239	747	509	4e-124	442
Chr5	22312860	22313184	325	22313066	54	38.72	11.8	36	AT5G54970	100	324	0	0	1	324	591	914	3e-171	599
									AT5G54960	100	324	0	0	1	324	821	498	3e-171	599
Chr1	25296735	25297071	337	25296950	51	38.7	12.99	35.98	AT1G67500	100	336	0	0	1	336	979	644	6e-178	621
Chr2	13368123	13368362	240	13368273	49	38.68	13.94	35.96	AT2G31350	100	239	0	0	1	239	674	912	4e-124	442
Chr1	23320054	23320354	301	23320227	40	38.6	20.68	35.88	AT1G62960	100	125	0	0	176	300	1000	876	1e-60	231
Chr4	11134373	11134608	236	11134496	39	38.42	21.62	35.71	AT4G20780	100	235	0	0	1	235	511	277	6e-122	435
Chr5	3580373	3580616	244	3580484	54	38.38	11.61	35.67	AT5G11230	100	188	0	0	1	188	813	1000	8e-96	348
Chr3	16035720	16035967	248	16035822	41	38.34	19.34	35.63	AT3G44370	100	247	0	0	1	247	427	181	1e-128	457
Chr1	3461445	3461759	315	3461610	38	38.31	22.73	35.6	AT1G10510	100	314	0	0	1	314	676	989	1e-165	580
									AT1G10500	100	314	0	0	1	314	895	582	1e-165	580
Chr2	17975919	17976165	247	17976061	38	38.31	22.73	35.6	AT2G43240	100	246	0	0	1	246	381	136	5e-128	455
Chr4	16154420	16154739	320	16154566	38	38.31	22.73	35.6	AT4G33625	100	196	0	0	124	319	1000	805	4e-100	363
									AT4G33630	100	180	0	0	140	319	1	180	3e-91	333
Chr5	5615931	5616330	400	5616170	38	38.31	22.73	35.6	AT5G17070	100	242	0	0	158	399	1000	759	1e-125	448
Chr1	20860312	20860634	323	20860471	46	38.29	15.36	35.58	AT1G55810	100	322	0	0	1	322	41	362	4e-170	595
									AT1G55805	100	126	0	0	1	126	126	1	3e-61	233
Chr3	4004281	4004743	463	4004411	56	38.29	10.91	35.58	AT3G12600	100	394	0	0	1	394	607	1000	0	728
									AT3G12590	100	376	0	0	1	376	376	1	0	695
Chr5	22124160	22124402	243	22124294	49	38.26	13.65	35.55	AT5G54500	100	242	0	0	1	242	488	729	8e-126	448
Chr5	270598	270828	231	270715	61	38.25	9.53	35.54	AT5G01720	100	230	0	0	1	230	793	564	4e-119	425
Chr1	5293738	5293972	235	5293860	55	38.24	11.2	35.53	AT1G15385	100	234	0	0	1	234	459	226	2e-121	433
									AT1G15390	100	234	0	0	1	234	87	320	2e-121	433
Chr1	20389290	20389647	358	20389427	41	38.19	19.17	35.48	AT1G54580	100	281	0	0	1	281	720	1000	3e-147	520
Chr5	26849618	26849868	251	26849738	70	38.19	7.82	35.48	AT5G67290	100	113	0	0	138	250	1000	888	4e-54	209
Chr1	10839794	10840173	380	10839969	46	38.18	15.27	35.47	AT1G30590	100	379	0	0	1	379	730	352	0	701
Chr2	8998566	8998895	330	8998723	48	38.17	14.1	35.46	AT2G20920	100	161	0	0	1	161	840	1000	1e-80	298
Chr4	17679032	17679289	258	17679162	43	38.17	17.38	35.46	AT4G37630	100	257	0	0	1	257	537	793	4e-134	475
Chr2	8791703	8792032	330	8791878	38	38.11	22.45	35.41	AT2G20370	100	329	0	0	1	329	350	678	5e-174	608
Chr1	28876079	28876324	246	28876200	46	38.06	15.17	35.36	AT1G76890	100	124	0	0	1	124	124	1	3e-60	230
Chr4	1520134	1520546	413	1520433	50	37.97	12.99	35.27	AT4G03430	100	46	0	0	367	412	1000	955	1e-16	86.1
Chr3	3760740	3761028	289	3760895	48	37.95	13.95	35.25	AT1G74210	96.59	88	0	3	81	167	654	569	5e-34	143
Chr5	15927974	15928283	310	15928149	46	37.94	15.08	35.24	AT5G39770	100	309	0	0	1	309	575	267	6e-163	571
Chr1	4973762	4973997	236	4973879	39	37.92	20.97	35.22	AT1G14530	100	235	0	0	1	235	835	601	6e-122	435
Chr5	1319107	1319415	309	1319257	52	37.9	12.1	35.2	AT5G04590	100	296	0	0	1	296	705	1000	1e-155	547
Chr1	11712044	11712407	364	11712225	41	37.89	18.84	35.19	AT1G32440	100	160	0	0	1	160	841	1000	5e-80	296
Chr2	15831050	15831386	337	15831219	41	37.89	18.84	35.19	AT2G37760	100	336	0	0	1	336	57	392	6e-178	621
Chr1	17973135	17973371	237	17973279	47	37.88	14.44	35.18	AT1G48610	100	236	0	0	1	236	663	428	2e-122	436
Chr4	12923838	12924093	256	12923947	42	37.86	17.92	35.16	AT4G25225	100	255	0	0	1	255	418	164	5e-133	472
									AT4G25230	100	255	0	0	1	255	394	648	5e-133	472
Chr1	1368747	1369092	346	1368933	49	37.84	13.37	35.14	AT1G04850	100	345	0	0	1	345	959	615	0	638
Chr4	5792204	5792690	487	5792338	51	37.83	12.46	35.13	AT4G09030	100	44	0	0	1	44	957	1000	2e-15	82.4
Chr4	17287730	17288366	637	17288112	53	37.82	11.68	35.12	AT4G36660	100	551	0	0	1	551	551	1	0	1018
Chr1	3837787	3838044	258	3837948	39	37.75	20.76	35.05	AT1G11390	100	257	0	0	1	257	518	262	4e-134	475
									AT1G11400	100	257	0	0	1	257	12	268	4e-134	475
Chr5	523398	523797	400	523538	42	37.72	17.78	35.02	AT5G02420	100	102	0	0	1	102	899	1000	9e-48	189
Chr1	5303211	5303541	331	5303384	50	37.67	12.8	34.97	AT1G15420	100	245	0	0	86	330	1000	756	2e-127	453
Chr3	1590544	1590774	231	1590679	55	37.65	10.91	34.95	AT3G05490	100	230	0	0	1	230	165	394	4e-119	425
Chr3	19323283	19323558	276	19323406	47	37.65	14.28	34.95	AT3G52105	100	110	0	0	1	110	891	1000	2e-52	204
Chr1	1773728	1773968	241	1773872	52	37.63	11.95	34.93	AT1G05870	100	240	0	0	1	240	500	261	1e-124	444
Chr1	9457760	9458008	249	9457863	43	37.63	16.87	34.93	AT1G27210	100	91	0	0	158	248	1000	910	7e-42	169
Chr3	21980554	21980970	417	21980712	43	37.63	16.87	34.93	AT3G59470	100	416	0	0	1	416	543	128	0	769
Chr3	2971557	2971845	289	2971694	42	37.59	17.64	34.9	AT3G09690	100	288	0	0	1	288	203	490	3e-151	532
Chr4	14191994	14192219	226	14192072	39	37.59	20.56	34.9	AT4G28720	100	225	0	0	1	225	308	532	2e-116	416
Chr2	18463044	18463297	254	18463173	63	37.51	8.82	34.82	AT2G44790	100	65	0	0	189	253	1000	936	2e-27	121
Chr3	21216208	21216725	518	21216591	53	37.47	11.49	34.78	AT3G57330	100	350	0	0	168	517	1000	651	0	647
Chr5	889356	889611	256	889459	45	37.45	15.31	34.76	AT5G03540	100	249	0	0	1	249	752	1000	1e-129	460
Chr5	14234886	14235243	358	14235097	42	37.45	17.5	34.76	AT5G36160	100	114	0	0	244	357	1000	887	2e-54	211
Chr1	1143662	1143956	295	1143816	47	37.44	14.12	34.75	AT1G04270	100	294	0	0	1	294	298	5	1e-154	544
Chr1	26097550	26097871	322	26097698	38	37.42	21.51	34.73	AT1G69430	100	321	0	0	1	321	527	847	1e-169	593
Chr2	18007384	18007650	267	18007528	48	37.42	13.58	34.73	AT2G43340	100	266	0	0	1	266	617	882	4e-139	492
Chr3	301825	302173	349	301999	44	37.33	15.88	34.64	AT3G01860	100	305	0	0	44	348	1	305	1e-160	564
									AT3G01850	100	186	0	0	163	348	1000	815	2e-94	344
Chr5	1371998	1372309	312	1372127	47	37.33	14.04	34.64	AT5G04740	100	311	0	0	1	311	393	83	5e-164	575
									AT5G04750	100	203	0	0	1	203	798	1000	5e-104	375
Chr5	4722006	4722791	786	4722220	44	37.33	15.88	34.64	AT5G14640	100	766	0	0	1	766	766	1	0	1415
Chr5	3931531	3932058	528	3931716	41	37.31	18.22	34.62	AT5G12170	100	117	0	0	1	117	884	1000	6e-56	217
Chr5	24783561	24783864	304	24783729	41	37.31	18.22	34.62	AT5G61670	100	67	0	0	1	67	934	1000	2e-28	124
Chr2	14835067	14835305	239	14835191	39	37.27	20.16	34.58	AT2G35208	100	238	0	0	1	238	215	452	1e-123	440
									AT2G35210	100	100	0	0	139	238	1	100	7e-47	185
Chr2	17456844	17457173	330	17457022	48	37.22	13.44	34.53	AT2G41830	100	329	0	0	1	329	609	281	5e-174	608
Chr1	3057337	3057756	420	3057497	40	37.19	19.03	34.5	AT1G09470	100	419	0	0	1	419	594	176	0	774
									AT1G09480	100	419	0	0	1	419	364	782	0	774
Chr2	15529975	15530417	443	15530140	43	37.11	16.4	34.43	AT2G36980	100	257	0	0	186	442	1	257	7e-134	475
Chr5	25465663	25465906	244	25465821	50	37.1	12.45	34.42	AT5G63610	100	243	0	0	1	243	394	152	2e-126	449
Chr1	6765485	6765844	360	6765690	38	37.08	21.06	34.4	AT1G19540	100	227	0	0	1	227	774	1000	3e-117	420
Chr5	21262984	21263258	275	21263097	38	37.08	21.06	34.4	AT5G52380	100	197	0	0	78	274	1000	804	1e-100	364
Chr1	2658367	2658646	280	2658498	42	37.04	17.11	34.36	AT1G08430	100	279	0	0	1	279	569	847	3e-146	516
Chr2	19131063	19131331	269	19131170	42	37.04	17.11	34.36	AT2G46580	100	268	0	0	1	268	450	183	3e-140	496
Chr4	10375085	10375484	400	10375210	46	37.04	14.38	34.36	AT4G18950	100	399	0	0	1	399	402	800	0	737
Chr5	8076854	8077660	807	8077379	46	37.04	14.38	34.36	AT5G23930	100	144	0	0	1	144	144	1	9e-71	267
Chr2	15608399	15608692	294	15608529	41	37.02	17.92	34.34	AT2G37160	100	293	0	0	1	293	354	646	4e-154	542
									AT2G37150	100	201	0	0	1	201	201	1	6e-103	372
Chr5	369888	370240	353	370063	47	37.01	13.81	34.33	AT5G01960	100	352	0	0	1	352	79	430	0	651
									AT5G01950	100	352	0	0	1	352	644	293	0	651
Chr3	4012580	4012926	347	4012750	45	36.99	14.93	34.31	AT3G12630	100	126	0	0	1	126	875	1000	4e-61	233
Chr4	1049213	1049496	284	1049332	43	36.99	16.28	34.31	AT4G02390	100	283	0	0	1	283	111	393	2e-148	523
Chr1	20470677	20471104	428	20470814	37	36.95	22.13	34.27	AT1G54920	100	238	0	0	1	238	763	1000	2e-123	440
Chr1	22330883	22331146	264	22331025	37	36.95	22.13	34.27	AT1G60620	100	263	0	0	1	263	660	922	2e-137	486
Chr2	8612647	8613008	362	8612823	37	36.95	22.13	34.27	AT2G19930	100	361	0	0	1	361	794	434	0	667
									AT2G19940	100	361	0	0	1	361	481	841	0	667
Chr3	9148391	9148633	243	9148488	37	36.95	22.13	34.27	AT3G25110	100	242	0	0	1	242	882	641	8e-126	448
Chr3	9555392	9555680	289	9555535	37	36.95	22.13	34.27	AT3G26130	100	69	0	0	220	288	1000	932	1e-29	128
Chr4	6108848	6109182	335	6109015	37	36.95	22.13	34.27	AT4G09670	100	133	0	0	202	334	1000	868	4e-65	246
Chr5	3550339	3550596	258	3550467	39	36.95	19.78	34.27	AT5G11160	100	257	0	0	1	257	567	823	4e-134	475
Chr5	6894777	6895053	277	6894908	37	36.95	22.13	34.27	AT5G20390	100	239	0	0	1	239	239	1	4e-124	442
									AT5G20400	100	93	0	0	1	93	908	1000	6e-43	172
Chr5	13634358	13634664	307	13634538	37	36.95	22.13	34.27	AT5G35410	100	306	0	0	1	306	427	732	3e-161	566
Chr5	21454356	21454612	257	21454489	37	36.95	22.13	34.27	AT5G52900	100	256	0	0	1	256	336	81	1e-133	473
									AT5G52901	100	69	0	0	1	69	932	1000	1e-29	128
Chr5	26786338	26786610	273	26786478	37	36.95	22.13	34.27	AT5G67110	100	272	0	0	1	272	1000	729	2e-142	503
Chr2	221018	221274	257	221121	42	36.92	16.98	34.24	AT2G01490	100	256	0	0	1	256	704	959	1e-133	473
Chr1	25949896	25950120	225	25950006	43	36.86	16.17	34.18	AT1G69030	100	224	0	0	1	224	366	143	7e-116	414
Chr1	18366667	18366932	266	18366829	44	36.85	15.46	34.17	AT1G49620	100	265	0	0	1	265	892	628	1e-138	490
Chr3	14196435	14196720	286	14196557	118	36.85	4.24	34.17	AT3G41762	100	256	0	0	30	285	1000	745	2e-133	473
Chr4	13410859	13411110	252	13410999	49	36.85	12.73	34.17	AT4G26570	100	139	0	0	1	139	139	1	2e-68	257
Chr1	17834758	17835254	497	17834857	45	36.76	14.75	34.08	AT1G48280	100	437	0	0	1	437	564	1000	0	808
Chr5	17195791	17196000	210	17195873	37	36.75	21.86	34.07	AT5G42895	100	206	0	0	4	209	1	206	7e-106	381
									AT5G42890	100	90	0	0	120	209	1000	911	2e-41	167
Chr1	19100748	19101079	332	19100906	41	36.74	17.63	34.06	AT1G51500	100	107	0	0	225	331	1000	894	1e-50	198
Chr1	17957904	17958142	239	17958047	43	36.72	16.05	34.04	AT1G48570	100	238	0	0	1	238	757	520	1e-123	440
Chr5	579188	579440	253	579325	54	36.7	10.75	34.03	AT5G02580	100	252	0	0	1	252	225	476	2e-131	466
Chr1	27786144	27786503	360	27786318	63	36.69	8.53	34.02	AT1G73885	100	359	0	0	1	359	282	640	0	664
Chr4	16857041	16857335	295	16857178	47	36.69	13.59	34.02	AT4G35500	100	294	0	0	1	294	568	861	1e-154	544
Chr1	2994222	2994577	356	2994365	50	36.63	12.16	33.96	AT1G09270	100	283	0	0	1	283	718	1000	2e-148	523
Chr1	2379532	2379810	279	2379692	43	36.61	15.94	33.94	AT1G07700	100	278	0	0	1	278	320	597	9e-146	514
Chr2	6836258	6836496	239	6836337	40	36.6	18.38	33.93	AT2G15695	100	160	0	0	79	238	1000	841	3e-80	296
Chr5	4422771	4423207	437	4422934	47	36.59	13.51	33.92	AT5G13700	100	233	0	0	204	436	1000	768	2e-120	431
Chr1	30387609	30387830	222	30387689	45	36.53	14.57	33.86	AT1G80850	100	221	0	0	1	221	663	443	3e-114	409
Chr3	3094741	3095049	309	3094875	64	36.52	8.29	33.85	AT3G10030	100	218	0	0	91	308	1000	783	2e-112	403
Chr1	28804854	28805143	290	28805003	39	36.49	19.24	33.82	AT1G76730	100	289	0	0	1	289	849	561	7e-152	534
									AT1G76740	100	289	0	0	1	289	621	909	7e-152	534
Chr1	29513374	29513713	340	29513555	39	36.49	19.24	33.82	AT1G78440	100	339	0	0	1	339	616	278	1e-179	627
Chr1	30011643	30011910	268	30011760	46	36.49	13.97	33.82	AT1G79760	100	267	0	0	1	267	591	857	1e-139	494
									AT1G79750	100	267	0	0	1	267	536	270	1e-139	494
Chr5	25423397	25423677	281	25423552	44	36.49	15.16	33.82	AT5G63510	100	280	0	0	1	280	345	624	7e-147	518
									AT5G63500	100	62	0	0	1	62	939	1000	1e-25	115
Chr5	24455876	24456151	276	24456019	41	36.47	17.36	33.8	AT5G60790	100	275	0	0	1	275	891	617	4e-144	508
Chr2	10072186	10072816	631	10072335	49	36.46	12.49	33.79	AT2G23690	100	110	0	0	1	110	891	1000	5e-52	204
Chr3	1260997	1261524	528	1261135	49	36.46	12.49	33.79	AT3G04650	100	508	0	0	20	527	1	508	0	939
Chr4	7866468	7866785	318	7866615	40	36.46	18.22	33.79	AT4G13530	100	317	0	0	1	317	662	978	2e-167	586
Chr1	3419976	3420252	277	3420088	46	36.38	13.89	33.71	AT1G10410	100	276	0	0	1	276	288	13	1e-144	510
Chr5	5984285	5984523	239	5984387	39	36.34	19.06	33.67	AT5G18090	100	57	0	0	182	238	1	57	5e-23	106
Chr3	19930632	19930878	247	19930737	41	36.33	17.22	33.66	AT3G53800	100	246	0	0	1	246	692	937	5e-128	455
Chr1	7096895	7097184	290	7097047	55	36.32	10.27	33.65	AT1G20480	100	111	0	0	179	289	1000	890	6e-53	206
Chr5	6779669	6779910	242	6779774	40	36.31	18.07	33.64	AT5G20070	100	223	0	0	1	223	778	1000	3e-115	412
Chr5	24939136	24939488	353	24939348	45	36.31	14.4	33.64	AT5G62090	100	352	0	0	1	352	404	53	0	651
Chr2	17378724	17379303	580	17379125	42	36.27	16.36	33.6	AT2G41680	100	275	0	0	305	579	1000	726	9e-144	508
Chr5	3324574	3324846	273	3324712	37	36.24	21.16	33.57	AT5G65533	93.26	89	5	1	121	208	423	335	4e-30	130
									AT5G65540	93.26	89	5	1	121	208	743	831	4e-30	130
Chr5	26870133	26870359	227	26870259	53	36.22	10.83	33.55	AT5G67350	100	226	0	0	1	226	296	71	6e-117	418
Chr2	10373489	10373749	261	10373576	48	36.21	12.78	33.54	AT2G24390	100	260	0	0	1	260	695	954	9e-136	481
									AT2G24370	100	260	0	0	1	260	574	315	9e-136	481
Chr3	2288581	2288863	283	2288716	45	36.2	14.32	33.53	AT3G07195	100	282	0	0	1	282	624	905	6e-148	521
Chr3	21343629	21343860	232	21343752	41	36.2	17.09	33.53	AT3G57630	100	231	0	0	1	231	451	221	1e-119	427
Chr4	12018305	12018600	296	12018431	49	36.18	12.31	33.52	AT4G22920	100	295	0	0	1	295	664	370	3e-155	545
									AT4G22930	100	286	0	0	10	295	1	286	3e-150	529
Chr2	1123313	1123539	227	1123442	42	36.14	16.25	33.48	AT2G03690	100	226	0	0	1	226	698	473	6e-117	418
Chr4	17687588	17687858	271	17687729	42	36.14	16.25	33.48	AT4G37640	100	220	0	0	1	220	220	1	2e-113	407
Chr3	19880258	19880552	295	19880396	45	36.09	14.23	33.43	AT3G53620	100	62	0	0	233	294	1	62	1e-25	115
Chr5	22930780	22931023	244	22930896	45	36.09	14.23	33.43	AT5G56650	100	44	0	0	1	44	957	1000	9e-16	82.4
Chr5	23700319	23700580	262	23700435	49	36.09	12.25	33.43	AT5G58650	100	261	0	0	1	261	867	607	2e-136	483
									AT5G58660	100	72	0	0	190	261	1	72	3e-31	134
Chr3	17748616	17748919	304	17748775	37	36.07	20.94	33.41	AT3G48060	100	303	0	0	1	303	756	454	1e-159	560
									AT3G48050	91.67	168	9	3	1	167	763	600	1e-59	228
Chr1	11249187	11249677	491	11249328	39	36.04	18.72	33.38	AT1G31410	100	332	0	0	159	490	1000	669	2e-175	614
									AT1G31420	100	318	0	0	173	490	1	318	1e-167	588
Chr4	18289931	18290389	459	18290103	48	36.02	12.65	33.36	AT4G39330	100	122	0	0	337	458	1	122	8e-59	226
Chr3	2354781	2355144	364	2354941	50	36	11.79	33.34	AT3G07360	100	102	0	0	1	102	899	1000	8e-48	189
Chr4	345446	345741	296	345610	49	35.99	12.2	33.33	AT4G00800	100	160	0	0	136	295	1000	841	4e-80	296
Chr3	1738704	1739001	298	1738853	47	35.97	13.09	33.31	AT3G15050	97.5	80	1	1	77	155	515	594	9e-32	135
									AT3G15060	97.5	80	1	1	77	155	140	61	9e-32	135
Chr4	13749333	13749593	261	13749473	47	35.97	13.09	33.31	AT4G27510	100	260	0	0	1	260	663	404	9e-136	481
Chr2	7215464	7215806	343	7215627	40	35.9	17.63	33.24	AT2G16640	100	342	0	0	1	342	645	304	0	632
Chr2	10446040	10446282	243	10446139	39	35.9	18.56	33.24	AT2G24580	100	104	0	0	139	242	1000	897	4e-49	193
Chr3	997713	997971	259	997824	44	35.9	14.69	33.24	AT3G03880	100	258	0	0	1	258	592	849	1e-134	477
Chr3	19554933	19555206	274	19555071	37	35.9	20.72	33.24	AT3G52760	100	273	0	0	1	273	772	500	5e-143	505
Chr2	19621995	19622425	431	19622169	43	35.88	15.31	33.22	AT2G47940	100	261	0	0	170	430	1000	740	4e-136	483
Chr3	265493	265928	436	265750	43	35.88	15.31	33.22	AT3G01720	100	320	0	0	116	435	1000	681	7e-169	592
									AT3G01730	100	301	0	0	135	435	1	301	2e-158	556
Chr4	13903932	13904520	589	13904366	43	35.88	15.31	33.22	AT4G27940	100	588	0	0	1	588	189	776	0	1086
									AT4G27930	100	46	0	0	1	46	46	1	2e-16	86.1
Chr5	5609268	5609599	332	5609452	43	35.88	15.31	33.22	AT5G17050	100	207	0	0	125	331	1000	794	3e-106	383
Chr5	20254764	20255072	309	20254900	45	35.86	14.07	33.2	AT5G49840	100	308	0	0	1	308	523	830	2e-162	569
									AT5G49830	100	306	0	0	3	308	1000	695	3e-161	566
Chr4	17334320	17334563	244	17334429	63	35.83	8.24	33.17	AT4G36780	100	243	0	0	1	243	892	650	2e-126	449
Chr1	7705775	7706069	295	7705950	44	35.79	14.6	33.13	AT1G21920	100	203	0	0	92	294	1000	798	5e-104	375
Chr2	19148477	19148710	234	19148605	42	35.76	15.9	33.1	AT2G46640	100	233	0	0	1	233	687	919	8e-121	431
Chr3	5475820	5476095	276	5475972	42	35.76	15.9	33.1	AT3G16170	100	275	0	0	1	275	332	606	4e-144	508
									AT3G16160	100	270	0	0	1	270	270	1	3e-141	499
Chr5	24275734	24276029	296	24275893	40	35.76	17.48	33.1	AT5G60340	100	138	0	0	158	295	1000	863	6e-68	255
Chr1	262827	263080	254	262925	39	35.75	18.39	33.09	AT1G01710	100	122	0	0	1	122	879	1000	4e-59	226
Chr1	30053685	30053954	270	30053826	39	35.75	18.39	33.09	AT1G79900	100	269	0	0	1	269	914	646	9e-141	497
Chr4	808200	808817	618	808370	52	35.74	10.92	33.08	AT4G01860	100	617	0	0	1	617	818	202	0	1140
Chr5	9819808	9820071	264	9819933	48	35.72	12.47	33.06	AT5G27730	100	263	0	0	1	263	499	761	2e-137	486
Chr3	16271688	16271960	273	16271823	51	35.68	11.24	33.03	AT3G44720	100	70	0	0	1	70	931	1000	4e-30	130
Chr1	29598821	29599268	448	29599096	45	35.65	13.9	33	AT1G78700	100	415	0	0	33	447	1	415	0	767
Chr2	9995245	9995466	222	9995347	46	35.65	13.37	33	AT2G23460	100	221	0	0	1	221	548	768	3e-114	409
Chr3	5037769	5038091	323	5037926	38	35.65	19.27	33	AT3G14960	100	140	0	0	183	322	1000	861	6e-69	259
Chr3	22731741	22732139	399	22732053	52	35.65	10.88	33	AT3G61420	100	379	0	0	20	398	1000	622	0	701
Chr5	18403812	18404049	238	18403944	48	35.64	12.41	32.99	AT5G45410	100	237	0	0	1	237	470	234	5e-123	438
Chr2	17164413	17164654	242	17164546	51	35.6	11.19	32.95	AT2G41180	100	241	0	0	1	241	173	413	3e-125	446
Chr1	11827256	11827494	239	11827347	36	35.59	21.54	32.94	AT1G32700	100	238	0	0	1	238	670	907	1e-123	440
Chr1	22394562	22394793	232	22394658	36	35.59	21.54	32.94	AT1G07020	97.06	34	0	1	117	149	554	521	5e-08	56.5
Chr1	26281472	26281754	283	26281622	36	35.59	21.54	32.94	AT1G69818	100	282	0	0	1	282	49	330	6e-148	521
Chr1	27901587	27901867	281	27901695	36	35.59	21.54	32.94	AT1G74180	100	280	0	0	1	280	321	42	7e-147	518
Chr4	7646445	7646807	363	7646626	36	35.59	21.54	32.94	AT4G13130	100	362	0	0	1	362	58	419	0	669
Chr5	15225233	15225500	268	15225350	36	35.59	21.54	32.94	AT5G38160	100	267	0	0	1	267	399	665	1e-139	494
									AT5G38150	100	267	0	0	1	267	717	451	1e-139	494
Chr5	22828033	22828303	271	22828197	36	35.59	21.54	32.94	AT5G56360	100	270	0	0	1	270	917	648	2e-141	499
Chr1	3849073	3849349	277	3849225	37	35.58	20.3	32.93	AT1G11440	100	276	0	0	1	276	657	932	1e-144	510
Chr1	5309356	5309771	416	5309608	50	35.54	11.54	32.89	AT1G15440	100	311	0	0	105	415	1000	690	6e-164	575
Chr1	2436943	2437223	281	2437084	58	35.51	9.14	32.86	AT1G07885	100	264	0	0	17	280	1000	737	6e-138	488
									AT1G07890	100	219	0	0	62	280	1	219	6e-113	405
Chr3	17557965	17558205	241	17558082	46	35.45	13.23	32.8	AT3G47620	100	202	0	0	39	240	1	202	1e-103	374
Chr3	18881769	18882220	452	18881975	53	35.42	10.44	32.77	AT3G50790	100	280	0	0	172	451	1000	721	1e-146	518
Chr5	26538162	26538409	248	26538279	41	35.42	16.33	32.77	AT1G03200	82.98	188	20	6	1	179	667	483	4e-39	159
Chr5	3831650	3831924	275	3831782	42	35.4	15.57	32.75	AT5G11890	100	119	0	0	1	119	882	1000	2e-57	220
Chr2	19109119	19109344	226	19109267	46	35.35	13.15	32.7	AT2G46535	100	225	0	0	1	225	423	647	2e-116	416
Chr3	1838301	1838565	265	1838428	52	35.33	10.71	32.68	AT3G06080	100	223	0	0	1	223	223	1	3e-115	412
Chr4	13413267	13413651	385	13413517	47	35.29	12.63	32.64	AT4G26580	100	384	0	0	1	384	622	239	0	710
Chr3	478844	479228	385	478953	56	35.27	9.53	32.63	AT3G02350	100	384	0	0	1	384	598	981	0	710
Chr1	9507615	9507867	253	9507751	37	35.26	19.89	32.62	AT1G27370	100	252	0	0	1	252	382	131	2e-131	466
Chr2	17854999	17855487	489	17855261	46	35.25	13.09	32.61	AT2G42910	100	92	0	0	397	488	1	92	4e-42	171
Chr3	19325743	19326082	340	19325919	44	35.25	14.17	32.61	AT3G52115	100	339	0	0	1	339	412	750	1e-179	627
									AT3G52110	100	339	0	0	1	339	889	551	1e-179	627
Chr3	10047300	10047591	292	10047429	45	35.22	13.59	32.58	AT3G27210	100	291	0	0	1	291	922	632	6e-153	538
Chr5	3829779	3830103	325	3829952	43	35.19	14.73	32.55	AT5G11880	100	161	0	0	164	324	1000	840	1e-80	298
Chr5	13361145	13361455	311	13361320	42	35.15	15.36	32.51	AT5G35100	100	78	0	0	233	310	1000	923	2e-34	145
Chr5	21513411	21513710	300	21513583	37	35.11	19.7	32.47	AT5G53050	100	278	0	0	22	299	1000	723	1e-145	514
Chr1	575484	575760	277	575628	49	35.09	11.66	32.45	AT1G02670	100	276	0	0	1	276	440	715	1e-144	510
									AT1G02660	100	262	0	0	1	262	262	1	7e-137	484
Chr4	246907	247147	241	247040	36	35.06	20.81	32.42	AT4G00570	100	240	0	0	1	240	615	376	1e-124	444
Chr1	5223949	5224233	285	5224071	51	35.01	10.88	32.37	AT1G15180	100	284	0	0	1	284	499	782	4e-149	525
Chr2	5602	5933	332	5767	89	34.93	5.27	32.29	AT2G01021	100	331	0	0	1	331	33	363	4e-175	612
Chr4	10576364	10576585	222	10576456	42	34.92	15.15	32.28	AT4G19390	100	221	0	0	1	221	991	771	3e-114	409
Chr3	22470149	22470639	491	22470261	36	34.9	20.59	32.26	AT3G60810	100	429	0	0	1	429	572	1000	0	793
									AT3G60800	100	124	0	0	1	124	124	1	7e-60	230
Chr5	1961068	1961425	358	1961272	38	34.9	18.41	32.26	AT5G06420	100	357	0	0	1	357	549	905	0	660
									AT5G06410	100	293	0	0	65	357	1000	708	5e-154	542
Chr5	4432233	4432502	270	4432361	51	34.85	10.8	32.21	AT5G13740	100	269	0	0	1	269	546	814	9e-141	497
Chr5	5161441	5161714	274	5161589	40	34.83	16.54	32.19	AT5G15820	100	273	0	0	1	273	656	928	5e-143	505
Chr5	4360434	4360760	327	4360585	38	34.76	18.24	32.13	AT5G13550	100	56	0	0	1	56	56	1	3e-22	104
Chr2	17935774	17936000	227	17935870	49	34.74	11.45	32.11	AT2G43140	100	226	0	0	1	226	865	640	6e-117	418
Chr1	8153409	8153670	262	8153544	47	34.72	12.27	32.09	AT1G23020	100	140	0	0	122	261	1000	861	4e-69	259
Chr5	5718803	5719338	536	5718971	47	34.72	12.27	32.09	AT5G17350	100	49	0	0	1	49	952	1000	4e-18	91.6
Chr3	10043729	10044036	308	10043856	42	34.69	14.95	32.06	AT3G27190	100	188	0	0	1	188	188	1	1e-95	348
Chr5	23691845	23692082	238	23691968	51	34.69	10.71	32.06	AT5G58610	100	208	0	0	1	208	208	1	6e-107	385
Chr5	1557116	1557470	355	1557319	41	34.67	15.63	32.04	AT5G05240	100	114	0	0	1	114	114	1	2e-54	211
Chr4	13285345	13285568	224	13285469	37	34.65	19.13	32.02	AT4G26230	100	223	0	0	1	223	321	543	3e-115	412
Chr5	3705836	3706070	235	3705943	47	34.63	12.21	32	AT5G11540	100	145	0	0	1	145	145	1	6e-72	268
Chr1	5517994	5518236	243	5518097	38	34.61	18.08	31.98	AT1G16110	100	242	0	0	1	242	615	856	8e-126	448
Chr2	16221445	16221687	243	16221552	38	34.61	18.08	31.98	AT2G38820	100	242	0	0	1	242	176	417	8e-126	448
									AT2G38810	100	234	0	0	1	234	234	1	2e-121	433
Chr3	5274934	5275311	378	5275235	38	34.61	18.08	31.98	AT3G15580	100	311	0	0	67	377	1000	690	6e-164	575
Chr4	11455941	11456243	303	11456101	44	34.6	13.67	31.97	AT4G21534	100	288	0	0	1	288	713	1000	3e-151	532
Chr5	22752682	22752974	293	22752815	44	34.6	13.67	31.97	AT5G56210	100	292	0	0	1	292	681	390	2e-153	540
Chr1	8532122	8532416	295	8532285	49	34.57	11.36	31.94	AT1G24120	100	294	0	0	1	294	824	531	1e-154	544
Chr4	18552357	18552581	225	18552479	42	34.57	14.86	31.94	AT4G40011	100	47	0	0	1	47	47	1	2e-17	87.9
Chr3	1040366	1040645	280	1040522	44	34.5	13.6	31.87	AT3G04020	100	181	0	0	1	181	820	1000	8e-92	335
Chr1	3570893	3571144	252	3571039	38	34.47	17.92	31.84	AT1G10740	100	251	0	0	1	251	573	323	8e-131	464
Chr2	18990188	18990431	244	18990327	38	34.47	17.92	31.84	AT2G46250	100	46	0	0	198	243	1	46	7e-17	86.1
Chr3	10094993	10095257	265	10095102	38	34.47	17.92	31.84	AT3G27325	100	264	0	0	1	264	39	302	5e-138	488
Chr2	11723309	11723544	236	11723451	41	34.43	15.41	31.8	AT2G27402	100	235	0	0	1	235	280	514	6e-122	435
Chr1	4231035	4231268	234	4231154	50	34.36	10.88	31.73	AT1G12423	100	122	0	0	112	233	1000	879	4e-59	226
Chr5	1745064	1745360	297	1745203	50	34.36	10.88	31.73	AT5G05800	100	296	0	0	1	296	687	392	1e-155	547
Chr4	14713518	14713844	327	14713664	37	34.35	18.77	31.72	AT4G30100	100	326	0	0	1	326	329	654	2e-172	603
									AT4G30097	100	183	0	0	144	326	1000	818	7e-93	339
Chr4	387619	387907	289	387765	36	34.26	19.75	31.64	AT4G00905	100	245	0	0	1	245	756	1000	2e-127	453
Chr1	7605564	7605846	283	7605692	35	34.24	20.94	31.62	AT1G21660	100	282	0	0	1	282	642	923	6e-148	521
Chr1	17731757	17732000	244	17731892	35	34.24	20.94	31.62	AT1G48070	100	243	0	0	1	243	346	104	2e-126	449
Chr1	20742896	20743370	475	20743239	35	34.24	20.94	31.62	AT1G55546	100	474	0	0	1	474	70	543	0	876
									AT1G55540	100	321	0	0	154	474	1000	680	2e-169	593
Chr1	20976127	20976378	252	20976245	35	34.24	20.94	31.62	AT1G56085	100	251	0	0	1	251	614	864	8e-131	464
									AT1G56080	100	163	0	0	89	251	1000	838	7e-82	302
Chr1	21051696	21051993	298	21051850	35	34.24	20.94	31.62	AT1G56233	100	297	0	0	1	297	321	25	3e-156	549
Chr3	868472	868786	315	868620	35	34.24	20.94	31.62	AT3G03610	100	308	0	0	7	314	1	308	2e-162	569
									AT3G03600	100	280	0	0	35	314	1000	721	8e-147	518
Chr3	7950988	7951274	287	7951134	35	34.24	20.94	31.62	AT3G22421	100	286	0	0	1	286	408	123	3e-150	529
									AT3G22425	100	121	0	0	1	121	880	1000	2e-58	224
Chr3	8929087	8929365	279	8929260	35	34.24	20.94	31.62	AT3G24508	100	210	0	0	69	278	1	210	6e-108	388
									AT3G24506	100	84	0	0	195	278	1000	917	6e-38	156
Chr3	18364905	18365156	252	18365006	35	34.24	20.94	31.62	AT3G49530	100	251	0	0	1	251	812	562	8e-131	464
									AT3G49540	100	251	0	0	1	251	107	357	8e-131	464
Chr3	22400366	22400650	285	22400489	39	34.24	16.77	31.62	AT3G60600	100	170	0	0	1	170	831	1000	1e-85	315
Chr4	7011333	7011601	269	7011471	35	34.24	20.94	31.62	AT4G11600	100	268	0	0	1	268	997	730	3e-140	496
Chr4	15694841	15695297	457	15695160	35	34.24	20.94	31.62	AT4G32530	100	339	0	0	118	456	1000	662	2e-179	627
Chr5	9356909	9357232	324	9357052	35	34.24	20.94	31.62	AT5G26622	100	323	0	0	1	323	982	660	1e-170	597
Chr5	15208305	15208575	271	15208456	35	34.24	20.94	31.62	AT5G38110	100	270	0	0	1	270	664	933	2e-141	499
Chr1	27824182	27824448	267	27824314	35	34.22	20.91	31.6	AT1G73980	100	266	0	0	1	266	345	80	4e-139	492
									AT1G73990	100	266	0	0	1	266	719	984	4e-139	492
Chr5	17299038	17299501	464	17299196	35	34.22	20.91	31.6	AT5G43100	100	225	0	0	1	225	776	1000	5e-116	416
Chr1	1821894	1822131	238	1822023	51	34.21	10.47	31.59	AT1G06000	100	237	0	0	1	237	908	672	5e-123	438
Chr3	2523899	2524301	403	2524025	38	34.2	17.61	31.58	AT3G07910	100	253	0	0	150	402	1000	748	1e-131	468
Chr4	16904081	16904466	386	16904240	38	34.2	17.61	31.58	AT4G35630	100	123	0	0	1	123	878	1000	2e-59	228
Chr1	6959258	6959636	379	6959517	41	34.19	15.2	31.57	AT1G20070	100	378	0	0	1	378	567	190	0	699
Chr4	347321	347588	268	347459	49	34.15	11.12	31.53	AT4G00810	100	267	0	0	1	267	636	370	1e-139	494
Chr3	21727680	21727984	305	21727845	39	34.11	16.64	31.49	AT3G58750	100	304	0	0	1	304	778	475	4e-160	562
									AT3G58760	100	229	0	0	76	304	1	229	2e-118	424
Chr5	973881	974233	353	974105	42	34.11	14.47	31.49	AT5G03720	100	352	0	0	1	352	802	451	0	651
Chr1	199437	199665	229	199530	52	34.09	10.09	31.47	AT1G01550	100	140	0	0	89	228	1	140	4e-69	259
Chr1	5957792	5958441	650	5958080	44	34.09	13.29	31.47	AT1G17380	100	278	0	0	1	278	278	1	2e-145	514
Chr3	1634984	1635387	404	1635082	41	34.08	15.1	31.46	AT3G05630	100	336	0	0	1	336	665	1000	8e-178	621
Chr3	2863946	2864299	354	2864128	38	34.06	17.46	31.44	AT3G09320	100	186	0	0	168	353	1000	815	2e-94	344
Chr3	6240742	6241088	347	6240905	37	34.06	18.42	31.44	AT3G18210	100	346	0	0	1	346	654	309	0	640
									AT3G18215	100	225	0	0	1	225	776	1000	3e-116	416
Chr5	23981567	23981837	271	23981698	45	34.02	12.73	31.4	AT5G59480	100	270	0	0	1	270	589	320	2e-141	499
Chr1	12550054	12550345	292	12550162	44	33.97	13.22	31.35	AT1G34370	100	291	0	0	1	291	54	344	6e-153	538
Chr2	18864609	18864882	274	18864775	58	33.96	8.54	31.34	AT2G45820	100	273	0	0	1	273	967	695	5e-143	505
Chr1	21024401	21024766	366	21024586	38	33.92	17.31	31.31	AT1G56170	100	365	0	0	1	365	285	649	0	675
Chr3	18476917	18477128	212	18477039	54	33.92	9.46	31.31	AT3G49810	100	211	0	0	1	211	365	155	1e-108	390
Chr2	7646270	7646509	240	7646397	37	33.9	18.25	31.29	AT2G17580	100	236	0	0	1	236	765	1000	2e-122	436
Chr3	9823155	9823413	259	9823260	44	33.88	13.14	31.27	AT3G26730	100	258	0	0	1	258	387	644	1e-134	477
Chr1	25941001	25941326	326	25941155	43	33.86	13.68	31.25	AT1G69010	100	325	0	0	1	325	199	523	8e-172	601
									AT1G68990	100	325	0	0	1	325	754	430	8e-172	601
Chr2	18465002	18465232	231	18465123	59	33.86	8.3	31.25	AT2G46735	95.2	229	11	0	1	229	636	408	3e-100	363
Chr3	4672570	4672824	255	4672706	41	33.84	14.89	31.23	AT3G14100	100	254	0	0	1	254	545	798	2e-132	470
Chr1	67308	67785	478	67659	40	33.83	15.58	31.22	AT1G01140	100	273	0	0	205	477	1000	728	1e-142	505
Chr4	13083003	13083414	412	13083142	52	33.79	9.95	31.18	AT4G25660	100	411	0	0	1	411	328	738	0	760
									AT4G25650	100	261	0	0	151	411	1000	740	4e-136	483
Chr1	11464775	11465015	241	11464928	37	33.77	18.08	31.16	AT1G31930	100	184	0	0	57	240	1	184	1e-93	340
Chr3	18117475	18117775	301	18117623	37	33.77	18.08	31.16	AT3G48860	100	143	0	0	1	143	858	1000	1e-70	265
Chr5	22233183	22233469	287	22233329	37	33.77	18.08	31.16	AT5G54720	100	286	0	0	1	286	669	384	3e-150	529
Chr1	6431078	6431323	246	6431187	35	33.72	20.23	31.11	AT1G18670	100	245	0	0	1	245	618	374	2e-127	453
Chr3	3878832	3879076	245	3878929	47	33.72	11.64	31.11	AT3G12150	100	244	0	0	1	244	789	546	6e-127	451
Chr4	424430	424825	396	424704	38	33.65	17.03	31.04	AT4G00980	100	245	0	0	151	395	1000	756	3e-127	453
Chr1	29832931	29833266	336	29833110	45	33.64	12.47	31.03	AT1G79280	100	335	0	0	1	335	878	544	2e-177	619
Chr3	14197327	14197538	212	14197388	132	33.61	3.58	31	AT3G41762	100	137	0	0	1	137	137	1	2e-67	254
Chr4	227254	227589	336	227432	39	33.6	16.13	30.99	AT4G00500	100	335	0	0	1	335	724	390	2e-177	619
									AT4G00520	100	335	0	0	1	335	530	864	2e-177	619
Chr2	17367156	17367369	214	17367263	48	33.59	11.17	30.98	AT2G41660	100	213	0	0	1	213	213	425	9e-110	394
Chr3	8558222	8558554	333	8558397	45	33.54	12.41	30.93	AT3G23750	100	109	0	0	1	109	892	1000	1e-51	202
Chr2	8125289	8125549	261	8125413	38	33.52	16.88	30.91	AT2G18750	100	260	0	0	1	260	464	723	9e-136	481
Chr3	17152520	17152826	307	17152679	38	33.52	16.88	30.91	AT3G46590	100	185	0	0	122	306	1	185	5e-94	342
Chr3	22795596	22795913	318	22795736	36	33.5	18.79	30.89	AT3G61600	100	107	0	0	1	107	894	1000	1e-50	198
Chr1	25417529	25417956	428	25417678	40	33.47	15.25	30.86	AT1G67785	100	427	0	0	1	427	455	29	0	789
Chr1	19640961	19641444	484	19641095	42	33.46	13.94	30.85	AT1G52710	100	151	0	0	1	151	151	1	6e-75	279
									AT1G52720	100	45	0	0	1	45	956	1000	5e-16	84.2
Chr3	1495498	1495776	279	1495651	43	33.46	13.36	30.85	AT3G05240	100	278	0	0	1	278	883	606	9e-146	514
									AT3G05250	100	136	0	0	1	136	865	1000	8e-67	252
Chr1	7099846	7100096	251	7099988	52	33.42	9.78	30.82	AT1G20490	100	250	0	0	1	250	826	577	3e-130	462
Chr4	11430850	11431235	386	11431024	48	33.42	11.08	30.82	AT4G21470	100	385	0	0	1	385	568	952	0	712
Chr3	4782209	4782727	519	4782369	43	33.36	13.29	30.76	AT3G14340	100	518	0	0	1	518	365	882	0	957
									AT3G14330	100	276	0	0	243	518	1000	725	2e-144	510
Chr5	25248743	25249169	427	25248877	43	33.36	13.29	30.76	AT5G62900	100	128	0	0	1	128	873	1000	3e-62	237
Chr1	4709543	4709800	258	4709680	40	33.35	15.14	30.75	AT1G13730	100	257	0	0	1	257	26	282	4e-134	475
Chr1	22633722	22633967	246	22633838	37	33.35	17.6	30.75	AT1G61350	100	245	0	0	1	245	625	869	2e-127	453
Chr2	17793036	17793282	247	17793142	40	33.35	15.14	30.75	AT2G42750	100	246	0	0	1	246	634	879	5e-128	455
Chr5	4053641	4053925	285	4053760	42	33.35	13.85	30.75	AT5G12840	100	284	0	0	1	284	320	37	4e-149	525
Chr1	1829456	1829708	253	1829587	41	33.28	14.41	30.68	AT1G06040	100	49	0	0	204	252	1000	952	2e-18	91.6
Chr1	9531376	9531659	284	9531522	48	33.25	10.98	30.65	AT1G27440	100	283	0	0	1	283	837	555	2e-148	523
									AT1G27450	100	283	0	0	1	283	336	618	2e-148	523
Chr1	1108786	1109017	232	1108918	40	33.22	15.04	30.62	AT1G04200	100	231	0	0	1	231	112	342	1e-119	427
									AT1G04190	100	231	0	0	1	231	771	541	1e-119	427
Chr1	6562440	6562815	376	6562663	39	33.22	15.77	30.62	AT1G19000	100	131	0	0	245	375	1000	870	7e-64	243
Chr4	12969403	12969646	244	12969528	39	33.22	15.77	30.62	AT4G25360	100	243	0	0	1	243	218	460	2e-126	449
Chr4	2718869	2719979	1111	2719614	65	33.19	7.1	30.59	AT1G65352	80.38	530	95	8	541	1067	565	42	5e-109	394
Chr5	15849135	15849416	282	15849242	46	33.17	11.72	30.57	AT5G39580	100	281	0	0	1	281	892	612	2e-147	520
									AT5G39581	100	115	0	0	167	281	1000	886	4e-55	213
Chr3	10517900	10518193	294	10518069	42	33.14	13.69	30.54	AT3G28200	100	181	0	0	1	181	820	1000	8e-92	335
Chr4	17129977	17130304	328	17130122	40	33.11	14.93	30.51	AT4G36210	100	327	0	0	1	327	625	951	6e-173	604
Chr1	30108723	30109007	285	30108861	39	33.1	15.65	30.5	AT1G80030	100	134	0	0	151	284	1000	867	1e-65	248
Chr3	2717524	2717968	445	2717704	45	33.08	12.1	30.48	AT3G08940	100	192	0	0	1	192	809	1000	1e-97	355
Chr4	11352044	11352281	238	11352170	37	33.08	17.3	30.48	AT4G21340	100	218	0	0	20	237	1	218	2e-112	403
Chr1	27506065	27506323	259	27506203	36	33.06	18.26	30.46	AT1G73150	100	258	0	0	1	258	931	674	1e-134	477
									AT1G73160	100	258	0	0	1	258	533	790	1e-134	477
Chr4	18542084	18542468	385	18542322	49	33.01	10.5	30.41	AT4G39990	100	384	0	0	1	384	364	747	0	710
Chr2	16473593	16474112	520	16473974	38	33	16.34	30.4	AT2G39450	100	377	0	0	143	519	1000	624	0	697
									AT2G39460	100	64	0	0	456	519	1	64	2e-26	119
Chr3	575845	576115	271	575979	35	32.95	19.2	30.35	AT3G02680	100	270	0	0	1	270	469	738	2e-141	499
Chr3	3337161	3337454	294	3337302	35	32.95	19.2	30.35	AT3G10680	100	293	0	0	1	293	390	682	4e-154	542
									AT3G10670	100	150	0	0	144	293	1000	851	1e-74	278
Chr5	25563316	25563580	265	25563464	37	32.94	17.15	30.34	AT5G63870	100	264	0	0	1	264	592	329	5e-138	488
									AT5G63880	100	264	0	0	1	264	428	691	5e-138	488
Chr1	19021741	19022033	293	19021905	34	32.9	20.34	30.31	AT1G51310	100	292	0	0	1	292	994	703	2e-153	540
Chr1	25587441	25587762	322	25587587	34	32.9	20.34	30.31	AT1G68260	100	161	0	0	161	321	1000	840	1e-80	298
Chr2	7802477	7802711	235	7802548	34	32.9	20.34	30.31	AT2G17940	100	234	0	0	1	234	601	834	2e-121	433
									AT2G17930	100	234	0	0	1	234	753	520	2e-121	433
Chr2	8658934	8659149	216	8659061	34	32.9	20.34	30.31	AT2G20060	100	215	0	0	1	215	552	766	7e-111	398
Chr2	18795960	18796278	319	18796053	44	32.9	12.45	30.31	AT2G45630	100	39	0	0	1	39	962	1000	8e-13	73.1
Chr3	6377013	6377318	306	6377185	34	32.9	20.34	30.31	AT3G18535	100	305	0	0	1	305	671	367	1e-160	564
Chr3	7833941	7834221	281	7834101	34	32.9	20.34	30.31	AT3G22190	100	280	0	0	1	280	571	292	7e-147	518
Chr4	7974861	7975115	255	7974962	34	32.9	20.34	30.31	AT4G13750	100	254	0	0	1	254	672	925	2e-132	470
Chr2	8945241	8945469	229	8945368	51	32.86	9.79	30.27	AT2G20760	100	228	0	0	1	228	867	640	5e-118	422
									AT2G20770	100	138	0	0	1	138	863	1000	5e-68	255
Chr4	13128427	13128738	312	13128556	39	32.86	15.42	30.27	AT4G25810	100	266	0	0	1	266	735	1000	5e-139	492
Chr1	5277673	5277958	286	5277824	42	32.83	13.44	30.24	AT1G15340	100	285	0	0	1	285	801	517	1e-149	527
Chr1	5996682	5997185	504	5997070	36	32.78	17.92	30.19	AT1G17450	100	492	0	0	12	503	1000	509	0	909
									AT1G17455	100	254	0	0	250	503	1	254	4e-132	470
Chr5	21337145	21337376	232	21337237	36	32.78	17.92	30.19	AT5G52580	100	231	0	0	1	231	95	325	1e-119	427
									AT5G52570	100	231	0	0	1	231	742	512	1e-119	427
Chr3	3575753	3576011	259	3575873	40	32.77	14.63	30.18	AT3G11397	100	258	0	0	1	258	582	839	1e-134	477
Chr2	7339214	7339461	248	7339312	38	32.75	16.09	30.16	AT2G16920	100	247	0	0	1	247	613	367	1e-128	457
Chr1	9558090	9558397	308	9558259	34	32.72	20.09	30.13	AT1G27520	100	307	0	0	1	307	340	646	8e-162	568
									AT1G27510	100	104	0	0	204	307	1000	897	5e-49	193
Chr5	21201807	21202156	350	21201972	42	32.72	13.36	30.13	AT5G52180	100	349	0	0	1	349	734	386	0	645
Chr1	24748298	24748897	600	24748722	43	32.65	12.77	30.06	AT1G66350	100	28	0	0	1	28	973	1000	2e-06	52.8
Chr5	18990793	18991015	223	18990927	35	32.65	18.82	30.06	AT5G46810	100	222	0	0	1	222	631	852	1e-114	411
Chr4	484429	484717	289	484554	51	32.64	9.69	30.05	AT4G01120	100	288	0	0	1	288	541	254	3e-151	532
Chr2	18363674	18363918	245	18363770	39	32.61	15.19	30.02	AT2G44490	100	47	0	0	198	244	1	47	2e-17	87.9
Chr5	15911488	15911933	446	15911605	41	32.61	13.86	30.02	AT5G39760	100	54	0	0	1	54	947	1000	5e-21	100
Chr2	16603171	16603623	453	16603462	34	32.57	19.87	29.98	AT2G39800	100	452	0	0	1	452	768	317	0	835
Chr3	23040587	23041044	458	23040686	52	32.57	9.38	29.98	AT3G62260	100	457	0	0	1	457	804	348	0	845
Chr2	14861721	14862328	608	14862204	37	32.54	16.72	29.96	AT2G35290	100	328	0	0	280	607	1000	673	3e-173	606
Chr5	277663	277904	242	277804	49	32.54	10.25	29.96	AT5G01730	100	241	0	0	1	241	898	658	3e-125	446
Chr4	18302399	18302700	302	18302525	41	32.52	13.78	29.94	AT4G39360	100	301	0	0	1	301	370	670	2e-158	556
Chr5	26833110	26833532	423	26833229	41	32.52	13.78	29.94	AT5G67250	100	272	0	0	151	422	1000	729	3e-142	503
Chr2	14945174	14945707	534	14945548	35	32.51	18.63	29.93	AT2G35605	100	533	0	0	1	533	15	547	0	985
Chr5	24908242	24908471	230	24908335	56	32.51	8.41	29.93	AT5G61997	100	87	0	0	143	229	1000	914	1e-39	161
Chr5	22735727	22736004	278	22735842	36	32.5	17.6	29.92	AT5G56170	100	277	0	0	1	277	657	933	3e-145	512
Chr3	1843241	1843454	214	1843326	46	32.47	11.29	29.89	AT3G06100	100	213	0	0	1	213	693	481	9e-110	394
									AT3G06110	100	213	0	0	1	213	726	938	9e-110	394
Chr3	23013804	23014066	263	23013961	47	32.45	10.89	29.87	AT3G62150	100	262	0	0	1	262	775	514	7e-137	484
Chr5	25987464	25987750	287	25987603	34	32.4	19.66	29.82	AT5G65060	100	62	0	0	1	62	939	1000	1e-25	115
Chr1	4244051	4244283	233	4244163	45	32.36	11.63	29.78	AT1G12450	100	232	0	0	1	232	557	788	3e-120	429
Chr1	11650180	11650616	437	11650452	36	32.36	17.44	29.78	AT1G32300	100	275	0	0	162	436	1	275	7e-144	508
									AT1G32290	100	49	0	0	388	436	1000	952	3e-18	91.6
Chr1	25155889	25156359	471	25156181	36	32.36	17.44	29.78	AT1G67230	100	327	0	0	144	470	1000	674	9e-173	604
Chr1	28947514	28947738	225	28947616	35	32.36	18.45	29.78	AT1G77020	100	224	0	0	1	224	353	130	7e-116	414
Chr2	17690146	17690398	253	17690250	36	32.36	17.44	29.78	AT2G42480	100	252	0	0	1	252	705	454	2e-131	466
Chr3	6889938	6890592	655	6890268	43	32.36	12.56	29.78	AT3G19830	100	618	0	0	37	654	1000	383	0	1142
									AT3G19840	100	365	0	0	290	654	1	365	0	675
Chr5	15813288	15813526	239	15813417	35	32.36	18.45	29.78	AT5G39510	95.38	173	6	2	1	173	27	197	1e-73	274
Chr1	3950890	3951136	247	3951024	40	32.33	14.24	29.75	AT1G11720	100	246	0	0	1	246	295	540	5e-128	455
Chr2	96348	96635	288	96522	48	32.29	10.45	29.71	AT2G01140	100	144	0	0	144	287	1000	857	3e-71	267
Chr2	17526968	17527192	225	17527112	45	32.27	11.58	29.69	AT2G41990	100	224	0	0	1	224	574	797	7e-116	414
Chr2	9954979	9955643	665	9955257	34	32.26	19.45	29.68	AT2G23370	100	625	0	0	40	664	1000	376	0	1155
									AT2G23380	100	590	0	0	1	590	411	1000	0	1090
Chr5	5290359	5290589	231	5290487	38	32.26	15.6	29.68	AT5G16200	100	230	0	0	1	230	791	562	4e-119	425
Chr1	5525163	5525421	259	5525321	36	32.22	17.28	29.64	AT1G16130	100	258	0	0	1	258	531	788	1e-134	477
Chr2	9465500	9465754	255	9465611	37	32.15	16.31	29.57	AT2G22290	100	187	0	0	68	254	1	187	3e-95	346
Chr2	2901950	2902222	273	2902091	34	32.11	19.24	29.53	AT2G07000	100	210	0	0	63	272	1000	791	6e-108	388
Chr3	226152	226408	257	226279	42	32.11	12.9	29.53	AT3G01590	100	256	0	0	1	256	507	762	1e-133	473
									AT3G01580	100	256	0	0	1	256	359	104	1e-133	473
Chr3	376474	376750	277	376620	40	32.11	14.06	29.53	AT3G02120	100	276	0	0	1	276	354	629	1e-144	510
Chr5	6369067	6369462	396	6369288	40	32.11	14.06	29.53	AT5G19050	100	239	0	0	1	239	762	1000	6e-124	442
Chr2	14211199	14211601	403	14211438	41	32.1	13.44	29.52	AT2G33550	100	114	0	0	289	402	1000	887	2e-54	211
Chr3	17137446	17138111	666	17137995	54	32.06	8.67	29.49	AT3G46560	100	480	0	0	186	665	1	480	0	887
									AT3G46550	100	237	0	0	429	665	1000	764	1e-122	438
Chr3	5669608	5670278	671	5669783	39	32.04	14.66	29.47	AT3G16650	100	146	0	0	525	670	1	146	5e-72	270
Chr5	15821029	15821313	285	15821161	40	32	13.96	29.43	AT5G39510	100	279	0	0	6	284	1	279	3e-146	516
Chr1	7086617	7086842	226	7086727	54	31.99	8.64	29.42	AT1G20440	100	47	0	0	1	47	47	1	2e-17	87.9
Chr1	28407905	28408409	505	28408259	47	31.96	10.62	29.39	AT1G75660	100	383	0	0	1	383	618	1000	0	708
									AT1G75640	100	117	0	0	1	117	117	1	5e-56	217
Chr5	18407375	18407599	225	18407482	47	31.96	10.62	29.39	AT5G45428	100	224	0	0	1	224	240	463	7e-116	414
									AT5G45420	100	222	0	0	1	222	222	1	1e-114	411
Chr5	1930989	1931797	809	1931667	49	31.94	9.94	29.37	AT5G06320	100	86	0	0	723	808	1000	915	2e-38	159
Chr1	5314084	5314305	222	5314160	42	31.93	12.76	29.36	AT1G15460	100	221	0	0	1	221	292	72	3e-114	409
Chr2	16836094	16836351	258	16836241	35	31.93	17.92	29.36	AT2G40316	100	257	0	0	1	257	741	997	4e-134	475
Chr5	4304112	4304342	231	4304200	35	31.93	17.92	29.36	AT5G13420	100	130	0	0	101	230	1000	871	1e-63	241
Chr5	21763394	21763652	259	21763530	39	31.93	14.56	29.36	AT5G53570	100	258	0	0	1	258	886	629	1e-134	477
Chr2	8139483	8139741	259	8139600	37	31.9	16.04	29.33	AT2G18790	100	258	0	0	1	258	406	663	1e-134	477
Chr5	4523072	4523419	348	4523254	38	31.9	15.25	29.33	AT5G14011	100	305	0	0	43	347	1000	696	1e-160	564
Chr1	3681621	3681857	237	3681739	44	31.89	11.77	29.32	AT1G11040	100	236	0	0	1	236	303	68	2e-122	436
									AT1G11050	100	236	0	0	1	236	731	966	2e-122	436
Chr1	4576353	4576681	329	4576533	57	31.84	7.96	29.27	AT1G13350	100	134	0	0	195	328	1000	867	1e-65	248
Chr5	793523	793807	285	793644	48	31.83	10.2	29.26	AT5G03290	100	284	0	0	1	284	482	765	4e-149	525
Chr1	19052209	19052548	340	19052385	39	31.82	14.46	29.25	AT1G51402	100	128	0	0	1	128	873	1000	3e-62	237
									AT1G51400	100	56	0	0	284	339	1000	945	3e-22	104
Chr2	16349901	16350283	383	16350049	36	31.82	16.83	29.25	AT2G39190	100	238	0	0	1	238	763	1000	2e-123	440
Chr4	9371931	9372157	227	9372066	44	31.8	11.71	29.23	AT4G16650	100	226	0	0	1	226	206	431	6e-117	418
Chr4	18394928	18395174	247	18395023	35	31.79	17.75	29.22	AT4G39620	100	246	0	0	1	246	636	881	5e-128	455
									AT4G39610	100	246	0	0	1	246	674	429	5e-128	455
Chr1	23461244	23461510	267	23461368	37	31.78	15.91	29.21	AT1G63245	100	266	0	0	1	266	527	262	4e-139	492
Chr4	12520208	12521087	880	12520930	44	31.72	11.65	29.15	AT4G24110	100	325	0	0	555	879	1000	676	2e-171	601
Chr5	827980	828194	215	828109	49	31.72	9.83	29.15	AT5G03370	100	40	0	0	1	40	40	1	1e-13	75
Chr1	19685069	19685290	222	19685137	34	31.66	18.65	29.09	AT1G52870	100	221	0	0	1	221	215	435	3e-114	409
Chr1	20648610	20648857	248	20648703	34	31.66	18.65	29.09	AT1G55330	100	47	0	0	201	247	1000	954	2e-17	87.9
Chr4	7773665	7773905	241	7773753	38	31.66	15.02	29.09	AT4G13350	100	240	0	0	1	240	656	417	1e-124	444
Chr5	15378409	15378660	252	15378544	38	31.66	15.02	29.09	AT5G38410	100	251	0	0	1	251	897	647	8e-131	464
Chr1	10936878	10937164	287	10936984	37	31.65	15.79	29.08	AT1G30800	100	116	0	0	1	116	885	1000	1e-55	215
Chr2	8724976	8725240	265	8725086	35	31.65	17.59	29.08	AT2G20230	100	264	0	0	1	264	216	479	5e-138	488
									AT2G20210	100	198	0	0	67	264	1000	803	3e-101	366
Chr3	22248584	22248799	216	22248683	54	31.62	8.49	29.05	AT3G60200	100	215	0	0	1	215	266	480	7e-111	398
									AT3G60190	100	67	0	0	1	67	67	1	1e-28	124
Chr1	17375827	17376316	490	17375954	33	31.59	19.74	29.03	AT1G47380	100	478	0	0	1	478	478	1	0	883
Chr1	25196957	25197179	223	25197084	33	31.59	19.74	29.03	AT1G67300	100	222	0	0	1	222	794	573	1e-114	411
Chr1	25484227	25484505	279	25484352	33	31.59	19.74	29.03	AT1G67960	100	278	0	0	1	278	949	672	9e-146	514
Chr2	2170783	2171032	250	2170878	33	31.59	19.74	29.03	AT2G05752	100	249	0	0	1	249	745	497	1e-129	460
									AT2G05755	100	121	0	0	1	121	880	1000	2e-58	224
Chr2	6018173	6018451	279	6018342	33	31.59	19.74	29.03	AT2G14210	100	278	0	0	1	278	334	611	9e-146	514
Chr2	8158029	8158260	232	8158128	33	31.59	19.74	29.03	AT2G18840	100	231	0	0	1	231	743	973	1e-119	427
Chr2	17396564	17396806	243	17396694	33	31.59	19.74	29.03	AT2G41700	100	242	0	0	1	242	546	305	8e-126	448
Chr3	7111553	7111816	264	7111655	33	31.59	19.74	29.03	AT3G20390	100	121	0	0	143	263	1000	880	2e-58	224
Chr4	6374773	6375007	235	6374916	33	31.59	19.74	29.03	AT4G10270	100	31	0	0	1	31	970	1000	2e-08	58.4
Chr4	8360770	8361031	262	8360904	33	31.59	19.74	29.03	AT4G14560	100	261	0	0	1	261	590	850	2e-136	483
Chr4	15101223	15101598	376	15101408	33	31.59	19.74	29.03	AT4G30996	100	240	0	0	1	240	761	1000	2e-124	444
Chr4	17381661	17381928	268	17381786	33	31.59	19.74	29.03	AT4G36890	100	267	0	0	1	267	966	700	1e-139	494
Chr5	18524939	18525411	473	18525084	33	31.59	19.74	29.03	AT5G45660	100	163	0	0	1	163	838	1000	1e-81	302
Chr5	20371550	20371810	261	20371681	33	31.59	19.74	29.03	AT5G50100	100	260	0	0	1	260	636	895	9e-136	481
Chr4	11971444	11971780	337	11971628	59	31.58	7.52	29.02	AT4G22780	100	336	0	0	1	336	512	177	6e-178	621
Chr1	10261211	10261446	236	10261292	40	31.57	13.61	29.01	AT1G29330	100	235	0	0	1	235	695	461	6e-122	435
Chr3	604472	604745	274	604608	38	31.54	14.91	28.98	AT3G02790	100	273	0	0	1	273	548	820	5e-143	505
									AT3G02780	100	97	0	0	177	273	1000	904	4e-45	180
Chr3	11269225	11269631	407	11269402	38	31.54	14.91	28.98	AT3G29360	100	406	0	0	1	406	592	187	0	750
Chr3	23014320	23014721	402	23014476	44	31.54	11.54	28.98	AT3G62150	100	259	0	0	1	259	259	1	5e-135	479
Chr1	17277534	17277795	262	17277640	34	31.51	18.46	28.95	AT1G47056	100	136	0	0	126	261	1000	865	7e-67	252
Chr3	9681529	9681740	212	9681645	36	31.43	16.4	28.87	AT3G26445	100	211	0	0	1	211	217	7	1e-108	390
									AT3G26450	97.47	158	4	0	54	211	257	100	2e-72	270
Chr3	9676358	9676645	288	9676486	46	31.4	10.66	28.84	AT3G26440	100	228	0	0	60	287	1	228	6e-118	422
Chr1	9628664	9628937	274	9628766	35	31.38	17.26	28.82	AT1G27670	100	273	0	0	1	273	749	477	5e-143	505
Chr1	20791223	20791488	266	20791372	39	31.38	14.07	28.82	AT1G55620	100	265	0	0	1	265	767	503	1e-138	490
Chr3	1936256	1936621	366	1936373	41	31.29	12.82	28.73	AT3G06380	100	127	0	0	1	127	874	1000	1e-61	235
Chr3	19386313	19386548	236	19386424	33	31.26	19.28	28.7	AT3G52260	100	108	0	0	128	235	1000	893	2e-51	200
Chr3	7567334	7567707	374	7567533	34	31.22	18.1	28.67	AT3G21480	100	373	0	0	1	373	606	978	0	689
Chr1	27741934	27742369	436	27742047	41	31.19	12.74	28.64	AT1G73770	100	280	0	0	1	280	721	1000	1e-146	518
									AT1G73760	100	227	0	0	1	227	227	1	3e-117	420
Chr1	2701045	2701278	234	2701184	36	31.18	16.13	28.63	AT1G08530	100	206	0	0	1	206	795	1000	8e-106	381
Chr4	10326330	10326561	232	10326439	37	31.17	15.3	28.62	AT4G18810	100	231	0	0	1	231	405	175	1e-119	427
Chr4	18190320	18190800	481	18190483	43	31.16	11.74	28.61	AT4G39040	100	265	0	0	216	480	1000	736	3e-138	490
Chr5	694732	695005	274	694877	42	31.16	12.21	28.61	AT5G02960	100	273	0	0	1	273	664	392	5e-143	505
									AT5G02970	100	273	0	0	1	273	343	615	5e-143	505
Chr5	20312591	20312851	261	20312698	33	31.11	19.08	28.56	AT5G49930	100	115	0	0	146	260	1000	886	3e-55	213
Chr2	1679492	1679733	242	1679607	43	31.08	11.68	28.53	AT2G04790	100	35	0	0	1	35	966	1000	9e-11	65.8
Chr1	28400578	28400973	396	28400683	42	31.07	12.14	28.52	AT1G75630	100	83	0	0	1	83	918	1000	3e-37	154
Chr3	23276421	23276865	445	23276598	47	31.03	10.11	28.48	AT3G62980	100	444	0	0	1	444	760	317	0	821
Chr2	17262078	17262831	754	17262691	48	31.01	9.78	28.46	AT2G41410	100	96	0	0	658	753	1000	905	4e-44	178
Chr4	11766934	11767537	604	11767091	48	31.01	9.78	28.46	AT4G22240	100	310	0	0	294	603	1000	691	3e-163	573
Chr3	20822678	20823159	482	20822822	41	31	12.6	28.45	AT3G56120	100	481	0	0	1	481	437	917	0	889
									AT3G56110	100	302	0	0	180	481	1000	699	7e-159	558
Chr1	20734049	20734336	288	20734212	40	30.96	13.11	28.41	AT1G55535	100	287	0	0	1	287	753	467	9e-151	531
Chr1	20566027	20566289	263	20566148	51	30.93	8.9	28.38	AT1G55120	100	38	0	0	1	38	963	1000	2e-12	71.3
Chr1	29173168	29173409	242	29173312	37	30.93	15.07	28.38	AT1G77620	100	241	0	0	1	241	699	459	3e-125	446
									AT1G77630	100	241	0	0	1	241	444	684	3e-125	446
Chr5	24294587	24294929	343	24294758	45	30.92	10.75	28.37	AT5G60410	100	342	0	0	1	342	363	704	0	632
Chr1	25416896	25417199	304	25417065	38	30.87	14.29	28.32	AT1G67785	100	215	0	0	89	303	1000	786	1e-110	398
Chr3	20925795	20926030	236	20925883	33	30.81	18.68	28.26	AT3G56430	100	235	0	0	1	235	901	667	6e-122	435
									AT3G56440	100	157	0	0	79	235	1	157	1e-78	291
Chr2	18919060	18919303	244	18919198	42	30.79	11.95	28.25	AT2G45990	100	243	0	0	1	243	660	902	2e-126	449
									AT2G45980	100	243	0	0	1	243	509	267	2e-126	449
Chr4	18526795	18527380	586	18527200	42	30.79	11.95	28.25	AT4G39952	100	585	0	0	1	585	117	701	0	1081
Chr1	19871202	19871658	457	19871337	38	30.76	14.19	28.22	AT1G53290	100	150	0	0	1	150	851	1000	2e-74	278
Chr1	515398	515620	223	515479	39	30.74	13.53	28.2	AT1G02475	100	222	0	0	1	222	933	712	1e-114	411
Chr4	16888141	16888371	231	16888218	39	30.74	13.53	28.2	AT4G35570	100	187	0	0	44	230	1000	814	3e-95	346
Chr4	12708170	12708381	212	12708272	43	30.72	11.44	28.18	AT4G24610	100	211	0	0	1	211	729	519	1e-108	390
Chr2	10702524	10702824	301	10702678	35	30.71	16.51	28.17	AT2G25140	100	300	0	0	1	300	474	175	6e-158	555
Chr5	2743277	2743530	254	2743378	33	30.66	18.48	28.12	AT5G08480	100	45	0	0	209	253	1	45	3e-16	84.2
Chr5	26228234	26228734	501	26228613	46	30.62	10.22	28.08	AT5G65630	100	477	0	0	24	500	1000	524	0	881
Chr2	14461830	14462090	261	14461952	37	30.59	14.74	28.05	AT2G34250	100	260	0	0	1	260	197	456	9e-136	481
Chr1	17090308	17090600	293	17090447	48	30.58	9.56	28.04	AT1G45165	100	292	0	0	1	292	441	732	2e-153	540
									AT1G45160	100	292	0	0	1	292	969	678	2e-153	540
Chr5	4012234	4012589	356	4012410	39	30.53	13.36	27.99	AT5G12390	100	355	0	0	1	355	716	362	0	656
Chr5	5766534	5766764	231	5766629	47	30.51	9.83	27.97	AT5G17490	100	230	0	0	1	230	353	124	4e-119	425
									AT5G17500	100	230	0	0	1	230	157	386	4e-119	425
Chr2	9210222	9210446	225	9210363	43	30.47	11.28	27.93	AT2G21500	100	224	0	0	1	224	353	130	7e-116	414
Chr3	8209001	8209395	395	8209218	36	30.44	15.36	27.9	AT3G23080	100	214	0	0	181	394	1000	787	5e-110	396
Chr2	18945133	18945349	217	18945217	38	30.43	13.9	27.89	AT2G46060	100	216	0	0	1	216	867	652	2e-111	399
Chr1	3239097	3239614	518	3239485	49	30.38	9.18	27.84	AT1G09940	100	352	0	0	166	517	1000	649	0	651
Chr1	28151010	28151262	253	28151110	40	30.37	12.65	27.83	AT1G74950	100	248	0	0	1	248	248	1	4e-129	459
Chr4	13087086	13087331	246	13087233	47	30.37	9.76	27.83	AT4G25672	100	141	0	0	1	141	141	1	1e-69	261
Chr2	799393	799663	271	799550	37	30.36	14.52	27.82	AT2G02800	100	270	0	0	1	270	857	588	2e-141	499
Chr2	16509714	16509967	254	16509879	39	30.33	13.19	27.79	AT2G39580	100	253	0	0	1	253	176	428	6e-132	468
Chr4	12864260	12864690	431	12864386	43	30.3	11.17	27.77	AT4G25030	100	355	0	0	76	430	1	355	0	656
Chr1	6311210	6311430	221	6311293	32	30.28	19.14	27.75	AT1G18335	100	104	0	0	117	220	1000	897	4e-49	193
Chr1	17451632	17451939	308	17451755	32	30.28	19.14	27.75	AT1G47530	100	91	0	0	1	91	910	1000	9e-42	169
Chr1	19443227	19443470	244	19443345	32	30.28	19.14	27.75	AT1G52200	100	63	0	0	181	243	1000	938	3e-26	117
Chr1	19699304	19699551	248	19699425	32	30.28	19.14	27.75	AT1G52890	100	140	0	0	1	140	140	1	4e-69	259
Chr1	29056484	29056787	304	29056627	32	30.28	19.14	27.75	AT1G77320	100	255	0	0	1	255	746	1000	6e-133	472
Chr2	6797577	6797813	237	6797682	32	30.28	19.14	27.75	AT2G15580	100	109	0	0	1	109	892	1000	7e-52	202
Chr2	10366935	10367188	254	10367046	32	30.28	19.14	27.75	AT2G24360	100	140	0	0	1	140	140	1	4e-69	259
Chr3	1430186	1430430	245	1430324	32	30.28	19.14	27.75	AT3G05120	100	244	0	0	1	244	506	749	6e-127	451
Chr3	4688209	4688437	229	4688319	32	30.28	19.14	27.75	AT3G14140	100	228	0	0	1	228	665	892	5e-118	422
									AT3G14130	100	228	0	0	1	228	643	416	5e-118	422
Chr3	7208213	7208498	286	7208369	32	30.28	19.14	27.75	AT3G20630	100	158	0	0	128	285	1000	843	5e-79	292
Chr3	9103501	9103746	246	9103634	32	30.28	19.14	27.75	AT3G24929	100	245	0	0	1	245	8	252	2e-127	453
Chr4	10029799	10030072	274	10029922	32	30.28	19.14	27.75	AT4G18060	100	273	0	0	1	273	863	591	5e-143	505
									AT4G18070	100	234	0	0	40	273	1	234	3e-121	433
Chr5	7968184	7968430	247	7968314	32	30.28	19.14	27.75	AT5G23630	100	246	0	0	1	246	460	215	5e-128	455
Chr5	8946762	8946985	224	8946848	32	30.28	19.14	27.75	AT5G25630	100	223	0	0	1	223	338	560	3e-115	412
Chr5	14604941	14605266	326	14605105	32	30.28	19.14	27.75	AT5G36970	100	72	0	0	254	325	1000	929	4e-31	134
Chr5	15976194	15976477	284	15976350	32	30.28	19.14	27.75	AT5G43460	95.29	85	1	3	93	174	241	157	1e-30	132
									AT5G43450	95.29	85	1	3	93	174	468	552	1e-30	132
Chr1	24366370	24366660	291	24366530	34	30.26	16.93	27.73	AT1G65540	100	290	0	0	1	290	641	352	2e-152	536
Chr3	6866561	6867005	445	6866713	39	30.23	13.1	27.7	AT3G19770	100	354	0	0	1	354	647	1000	0	654
Chr1	95636	96032	397	95788	35	30.21	15.95	27.68	AT1G01225	100	396	0	0	1	396	574	969	0	732
Chr5	16441557	16441760	204	16441684	45	30.21	10.34	27.68	AT5G41080	100	203	0	0	1	203	701	903	3e-104	375
Chr5	22340417	22340645	229	22340519	36	30.21	15.12	27.68	AT5G55056	100	228	0	0	1	228	436	663	5e-118	422
Chr2	13137156	13137379	224	13137258	49	30.11	9.05	27.58	AT2G30840	100	223	0	0	1	223	677	455	3e-115	412
Chr5	4047123	4047497	375	4047354	36	30.09	15	27.56	AT5G12470	100	207	0	0	168	374	1000	794	4e-106	383
Chr1	10046046	10046431	386	10046229	35	30.08	15.81	27.55	AT1G28580	100	52	0	0	334	385	1000	949	6e-20	97.1
Chr2	11856570	11856799	230	11856671	54	30.08	7.89	27.55	AT2G27820	100	229	0	0	1	229	764	992	1e-118	424
Chr3	8918761	8919104	344	8919006	40	30.08	12.43	27.55	AT3G24495	100	325	0	0	1	325	325	1	8e-172	601
Chr1	27757258	27757581	324	27757452	41	30.07	11.92	27.54	AT1G73820	100	323	0	0	1	323	900	578	1e-170	597
Chr2	10862976	10863239	264	10863113	43	30.05	11.01	27.52	AT2G25530	100	82	0	0	1	82	919	1000	8e-37	152
Chr1	9777855	9778062	208	9777927	42	30	11.4	27.47	AT1G28050	100	207	0	0	1	207	802	596	2e-106	383
Chr1	20599463	20599693	231	20599590	34	30	16.62	27.47	AT1G55210	100	157	0	0	1	157	157	1	1e-78	291
Chr4	285664	285898	235	285754	42	30	11.4	27.47	AT4G00700	100	234	0	0	1	234	406	639	2e-121	433
Chr4	18083981	18084478	498	18084346	42	30	11.4	27.47	AT4G38740	100	340	0	0	158	497	1000	661	6e-180	628
Chr4	10572143	10572437	295	10572321	40	29.98	12.36	27.46	AT4G19380	100	149	0	0	146	294	1000	852	5e-74	276
Chr5	18824932	18825206	275	18825093	40	29.98	12.36	27.46	AT5G46410	100	200	0	0	75	274	1	200	2e-102	370
Chr5	6212717	6212959	243	6212799	36	29.97	14.89	27.45	AT5G18640	100	242	0	0	1	242	436	677	8e-126	448
Chr2	18430928	18431254	327	18431086	33	29.95	17.57	27.43	AT2G44700	100	86	0	0	1	86	915	1000	6e-39	159
Chr4	11760655	11760953	299	11760834	33	29.95	17.57	27.43	AT4G22220	100	72	0	0	227	298	1000	929	3e-31	134
Chr3	17319348	17319615	268	17319474	39	29.93	12.86	27.41	AT3G47020	100	267	0	0	1	267	488	754	1e-139	494
									AT3G47010	100	97	0	0	171	267	1000	904	4e-45	180
Chr5	26559186	26559529	344	26559371	34	29.87	16.47	27.35	AT5G66540	100	219	0	0	125	343	1000	782	7e-113	405
Chr3	20849837	20850271	435	20850088	36	29.86	14.77	27.34	AT3G56200	100	249	0	0	1	249	752	1000	2e-129	460
Chr4	14941272	14941560	289	14941382	36	29.86	14.77	27.34	AT4G30600	100	288	0	0	1	288	328	41	3e-151	532
Chr5	2860028	2860536	509	2860416	49	29.85	8.93	27.33	AT5G08790	100	392	0	0	117	508	1000	609	0	725
Chr5	7299023	7299333	311	7299178	35	29.84	15.55	27.32	AT5G22040	100	310	0	0	1	310	340	31	2e-163	573
Chr4	16892673	16892934	262	16892805	42	29.83	11.29	27.31	AT4G35590	100	235	0	0	1	235	766	1000	7e-122	435
									AT4G35589	100	92	0	0	1	92	909	1000	2e-42	171
Chr1	17558137	17558452	316	17558270	32	29.81	18.5	27.29	AT1G47710	100	133	0	0	1	133	868	1000	4e-65	246
Chr1	22010921	22011771	851	22011230	33	29.81	17.39	27.29	AT1G59820	100	677	0	0	1	677	324	1000	0	1251
Chr2	7200822	7201274	453	7201002	33	29.81	17.39	27.29	AT2G16600	100	39	0	0	1	39	962	1000	1e-12	73.1
Chr4	1501487	1501886	400	1501605	36	29.74	14.66	27.22	AT4G03410	100	399	0	0	1	399	582	980	0	737
Chr4	9045901	9046270	370	9046086	39	29.73	12.71	27.21	AT4G15955	100	369	0	0	1	369	643	275	0	682
Chr1	1978016	1978383	368	1978185	35	29.72	15.42	27.2	AT1G06490	100	367	0	0	1	367	256	622	0	678
Chr1	18690714	18690958	245	18690835	43	29.72	10.8	27.2	AT1G50450	100	244	0	0	1	244	634	391	6e-127	451
Chr1	20078497	20079003	507	20078587	43	29.72	10.8	27.2	AT1G53785	100	361	0	0	146	506	1000	640	0	667
									AT1G53780	100	216	0	0	1	216	216	1	5e-111	399
Chr3	5781125	5781365	241	5781221	44	29.72	10.42	27.2	AT3G16940	100	240	0	0	1	240	168	407	1e-124	444
Chr3	6926397	6926791	395	6926540	35	29.72	15.42	27.2	AT3G19910	100	99	0	0	1	99	902	1000	4e-46	183
Chr1	3093256	3093501	246	3093362	37	29.7	13.91	27.18	AT1G09560	100	245	0	0	1	245	362	606	2e-127	453
Chr3	19524982	19525220	239	19525129	32	29.67	18.3	27.15	AT3G52670	100	238	0	0	1	238	737	974	1e-123	440
Chr5	23640637	23640929	293	23640811	42	29.66	11.18	27.14	AT5G58470	100	75	0	0	218	292	1000	926	7e-33	139
Chr3	1876740	1876956	217	1876857	43	29.64	10.75	27.12	AT3G06190	100	216	0	0	1	216	835	620	2e-111	399
									AT3G06200	100	216	0	0	1	216	64	279	2e-111	399
Chr3	740557	740791	235	740653	40	29.61	12.08	27.09	AT3G03210	100	234	0	0	1	234	572	805	2e-121	433
Chr5	22955751	22955990	240	22955876	34	29.61	16.18	27.09	AT5G56740	100	239	0	0	1	239	826	588	4e-124	442
Chr5	1290875	1291176	302	1290997	38	29.6	13.18	27.08	AT5G04520	100	113	0	0	189	301	1000	888	5e-54	209
Chr4	15345639	15345923	285	15345805	37	29.59	13.81	27.07	AT4G31690	100	284	0	0	1	284	522	239	4e-149	525
Chr5	206147	206402	256	206296	47	29.59	9.36	27.07	AT5G01520	100	255	0	0	1	255	352	606	5e-133	472
Chr2	17359772	17359982	211	17359876	43	29.55	10.7	27.03	AT2G41640	100	210	0	0	1	210	120	329	4e-108	388
Chr3	536656	537365	710	536900	59	29.54	6.87	27.02	AT3G02540	100	495	0	0	1	495	495	1	0	915
Chr2	16877267	16877665	399	16877502	32	29.52	18.11	27	AT2G40420	100	32	0	0	1	32	969	1000	7e-09	60.2
Chr5	5358828	5359137	310	5358923	49	29.52	8.78	27	AT5G16370	100	309	0	0	1	309	653	345	6e-163	571
Chr5	1570071	1570373	303	1570212	35	29.48	15.18	26.97	AT5G05310	100	103	0	0	200	302	1	103	2e-48	191
Chr1	6331115	6331324	210	6331218	36	29.41	14.34	26.9	AT1G18400	100	209	0	0	1	209	653	861	2e-107	387
Chr4	8099960	8100294	335	8100142	33	29.41	16.9	26.9	AT4G14030	100	129	0	0	206	334	1000	872	7e-63	239
Chr4	9306376	9306608	233	9306483	44	29.41	10.24	26.9	AT4G16515	100	232	0	0	1	232	270	39	3e-120	429
Chr4	13797103	13797464	362	13797280	32	29.38	17.92	26.87	AT4G27630	100	361	0	0	1	361	930	570	0	667
Chr5	25830265	25830555	291	25830449	32	29.38	17.92	26.87	AT5G64610	100	52	0	0	239	290	1000	949	4e-20	97.1
Chr1	3546768	3547021	254	3546885	34	29.36	15.9	26.85	AT4G10880	87.63	194	17	3	47	233	194	1	7e-57	219
Chr2	15445255	15445985	731	15445444	34	29.36	15.9	26.85	AT2G36830	100	234	0	0	1	234	767	1000	7e-121	433
Chr5	25348101	25348584	484	25348456	42	29.32	10.96	26.81	AT5G63200	100	483	0	0	1	483	60	542	0	893
Chr4	5252069	5252452	384	5252235	36	29.29	14.23	26.78	AT4G08320	100	383	0	0	1	383	218	600	0	708
									AT4G08310	100	313	0	0	71	383	1000	688	4e-165	579
Chr2	18358768	18359001	234	18358892	33	29.28	16.74	26.77	AT2G44480	100	222	0	0	12	233	1	222	1e-114	411
Chr1	19603272	19603586	315	19603429	37	29.27	13.53	26.76	AT1G52620	100	314	0	0	1	314	446	759	1e-165	580
Chr2	18889471	18889703	233	18889593	37	29.27	13.53	26.76	AT2G45900	100	203	0	0	1	203	203	1	4e-104	375
Chr4	14796579	14797159	581	14796975	39	29.25	12.33	26.74	AT4G30210	100	320	0	0	1	320	681	1000	9e-169	592
Chr5	20046706	20046948	243	20046848	35	29.24	14.93	26.73	AT5G02502	97.75	89	0	2	110	196	304	392	7e-37	152
									AT5G02510	97.75	89	0	2	110	196	274	186	7e-37	152
Chr2	12907543	12907788	246	12907653	36	29.18	14.13	26.67	AT2G30260	100	245	0	0	1	245	891	647	2e-127	453
Chr1	1425507	1425842	336	1425696	40	29.16	11.75	26.65	AT1G05000	100	152	0	0	1	152	849	1000	1e-75	281
Chr1	1887360	1887586	227	1887439	40	29.16	11.75	26.65	AT1G06170	100	204	0	0	1	204	204	1	1e-104	377
Chr5	25784059	25784320	262	25784182	34	29.11	15.62	26.6	AT5G64510	100	261	0	0	1	261	469	729	2e-136	483
Chr5	22472645	22472871	227	22472779	32	29.1	17.56	26.59	AT5G55470	100	226	0	0	1	226	940	715	6e-117	418
Chr3	22652088	22652331	244	22652190	36	29.08	14.03	26.57	AT3G61190	100	243	0	0	1	243	327	85	2e-126	449
Chr3	23036796	23037024	229	23036888	49	29.08	8.58	26.57	AT3G62240	100	228	0	0	1	228	857	630	5e-118	422
									AT3G62250	100	228	0	0	1	228	660	887	5e-118	422
Chr1	324976	325365	390	325258	40	29.07	11.69	26.56	AT1G01950	100	389	0	0	1	389	505	893	0	719
Chr3	18048767	18049158	392	18048986	37	29.07	13.35	26.56	AT3G48730	100	391	0	0	1	391	72	462	0	723
Chr4	15501048	15501494	447	15501215	39	29.06	12.19	26.55	AT4G32060	100	85	0	0	1	85	916	1000	3e-38	158
Chr1	24538923	24539145	223	24539051	44	29.03	10.02	26.53	AT1G65930	100	164	0	0	1	164	837	1000	2e-82	303
Chr1	23762093	23762332	240	23762206	35	29.01	14.7	26.51	AT1G64050	100	239	0	0	1	239	511	749	4e-124	442
Chr1	3896734	3897051	318	3896901	31	28.98	18.55	26.48	AT1G11593	100	50	0	0	268	317	1	50	6e-19	93.5
Chr1	16984247	16984482	236	16984348	31	28.98	18.55	26.48	AT1G44920	100	74	0	0	162	235	1000	927	2e-32	137
Chr1	22428111	22428329	219	22428193	31	28.98	18.55	26.48	AT1G07020	100	30	0	0	55	84	525	554	5e-08	56.5
Chr1	22737470	22737721	252	22737628	31	28.98	18.55	26.48	AT1G61620	100	182	0	0	1	182	819	1000	2e-92	337
Chr1	24229093	24229319	227	24229189	31	28.98	18.55	26.48	AT1G65230	100	73	0	0	1	73	928	1000	7e-32	135
Chr2	19360965	19361220	256	19361064	31	28.98	18.55	26.48	AT2G47160	100	255	0	0	1	255	822	568	5e-133	472
Chr3	10003990	10004376	387	10004240	31	28.98	18.55	26.48	AT3G27120	100	275	0	0	1	275	275	1	6e-144	508
									AT3G27130	100	95	0	0	292	386	1000	906	7e-44	176
Chr4	9935243	9935503	261	9935371	31	28.98	18.55	26.48	AT4G17880	100	32	0	0	229	260	1000	969	5e-09	60.2
Chr4	14902439	14902662	224	14902573	31	28.98	18.55	26.48	AT4G30490	100	223	0	0	1	223	444	222	3e-115	412
									AT4G30500	100	105	0	0	119	223	1	105	1e-49	195
Chr4	18339136	18339379	244	18339260	31	28.98	18.55	26.48	AT4G39420	100	243	0	0	1	243	407	649	2e-126	449
Chr5	1283088	1283359	272	1283208	31	28.98	18.55	26.48	AT5G04500	100	271	0	0	1	271	486	756	7e-142	501
Chr5	14198365	14198589	225	14198539	31	28.98	18.55	26.48	AT1G09490	79.14	163	28	5	33	192	328	487	1e-23	108
Chr5	20454108	20454385	278	20454266	31	28.98	18.55	26.48	AT5G50250	100	277	0	0	1	277	857	581	3e-145	512
Chr1	3180431	3180715	285	3180546	31	28.96	18.52	26.46	AT1G09800	100	284	0	0	1	284	905	622	4e-149	525
Chr3	4945385	4945592	208	4945456	35	28.9	14.59	26.4	AT3G14720	100	207	0	0	1	207	330	536	2e-106	383
Chr4	7658002	7658457	456	7658320	38	28.9	12.61	26.4	AT4G13180	100	293	0	0	163	455	1000	708	7e-154	542
Chr4	14882833	14883317	485	14883204	56	28.9	7.12	26.4	AT4G30440	100	52	0	0	433	484	1000	949	7e-20	97.1
Chr5	3524327	3524543	217	3524433	51	28.89	8.04	26.39	AT5G11090	100	216	0	0	1	216	533	748	2e-111	399
Chr5	23723101	23723334	234	23723216	40	28.89	11.56	26.39	AT5G58720	100	233	0	0	1	233	873	641	8e-121	431
Chr3	10119784	10120598	815	10120434	46	28.88	9.3	26.38	AT3G27340	100	296	0	0	519	814	1	296	3e-155	547
									AT3G27330	100	82	0	0	733	814	1000	919	3e-36	152
Chr3	21138958	21139198	241	21139070	34	28.87	15.36	26.37	AT3G57120	100	140	0	0	1	140	861	1000	4e-69	259
Chr2	320075	320518	444	320408	37	28.86	13.17	26.36	AT2G01730	100	443	0	0	1	443	480	922	0	819
									AT2G01720	100	443	0	0	1	443	941	499	0	819
Chr2	17337055	17337404	350	17337230	31	28.82	18.32	26.32	AT2G41560	100	225	0	0	125	349	1000	776	3e-116	416
Chr4	17698825	17699356	532	17699240	35	28.79	14.47	26.29	AT4G37670	100	520	0	0	12	531	1000	481	0	961
Chr5	22115883	22116124	242	22116014	35	28.79	14.47	26.29	AT5G54470	100	241	0	0	1	241	432	192	3e-125	446
Chr1	6846258	6846509	252	6846411	33	28.76	16.13	26.26	AT1G19800	100	251	0	0	1	251	448	698	8e-131	464
Chr3	7481884	7482444	561	7482305	33	28.76	16.13	26.26	AT3G21290	100	433	0	0	1	433	568	1000	0	800
									AT3G21280	100	407	0	0	154	560	1000	594	0	752
Chr4	2594158	2594376	219	2594263	41	28.76	11.02	26.26	AT4G05070	100	218	0	0	1	218	891	674	2e-112	403
									AT4G05071	100	79	0	0	140	218	1000	922	3e-35	147
Chr3	1337753	1338034	282	1337873	34	28.75	15.23	26.25	AT3G04855	100	114	0	0	168	281	1000	887	1e-54	211
Chr3	3966878	3967106	229	3966956	36	28.75	13.73	26.25	AT3G12510	100	228	0	0	1	228	753	980	5e-118	422
Chr4	14830229	14830431	203	14830331	40	28.71	11.44	26.21	AT4G30290	100	202	0	0	1	202	736	535	1e-103	374
Chr1	25775689	25775951	263	25775820	32	28.69	17.03	26.2	AT1G68650	100	135	0	0	1	135	866	1000	3e-66	250
Chr5	4039309	4039577	269	4039449	32	28.69	17.03	26.2	AT5G12440	100	268	0	0	1	268	295	28	3e-140	496
Chr5	4249494	4249901	408	4249610	36	28.65	13.63	26.16	AT5G13270	100	407	0	0	1	407	718	312	0	752
Chr4	1414826	1415126	301	1414954	34	28.63	15.11	26.14	AT4G03210	100	108	0	0	193	300	1	108	3e-51	200
Chr5	1591961	1592351	391	1592240	45	28.59	9.45	26.1	AT5G05370	100	390	0	0	1	390	908	519	0	721
									AT5G05380	100	252	0	0	1	252	749	1000	4e-131	466
Chr5	19563748	19563988	241	19563879	32	28.56	16.87	26.07	AT5G48250	100	240	0	0	1	240	365	126	1e-124	444
Chr3	3722646	3722845	200	3722721	43	28.54	10.1	26.05	AT3G11770	100	199	0	0	1	199	446	248	5e-102	368
Chr4	10773704	10773962	259	10773795	31	28.53	17.92	26.04	AT4G19840	100	258	0	0	1	258	370	627	1e-134	477
Chr1	12542716	12543001	286	12542863	33	28.51	15.84	26.02	AT1G34360	100	269	0	0	1	269	732	1000	9e-141	497
Chr5	2293129	2293607	479	2293467	42	28.51	10.45	26.02	AT5G07290	100	360	0	0	119	478	1	360	0	665
Chr4	11459366	11459853	488	11459538	40	28.46	11.26	25.97	AT4G21540	100	242	0	0	1	242	759	1000	2e-125	448
Chr3	18834279	18834785	507	18834601	45	28.45	9.38	25.96	AT3G50682	100	506	0	0	1	506	817	312	0	935
Chr4	12612162	12612382	221	12612265	35	28.45	14.15	25.96	AT4G24370	100	220	0	0	1	220	940	721	1e-113	407
									AT4G24380	100	220	0	0	1	220	610	829	1e-113	407
Chr1	28728157	28728644	488	28728317	33	28.39	15.7	25.9	AT1G76570	100	487	0	0	1	487	27	513	0	900
									AT1G76560	100	127	0	0	1	127	874	1000	1e-61	235
Chr5	1089624	1089882	259	1089761	31	28.39	17.73	25.9	AT5G04040	100	258	0	0	1	258	280	537	1e-134	477
									AT5G04030	100	68	0	0	1	68	68	1	5e-29	126
Chr5	5509224	5509659	436	5509550	33	28.39	15.7	25.9	AT5G16760	100	435	0	0	1	435	336	770	0	804
									AT5G16750	100	393	0	0	43	435	1000	608	0	726
Chr1	23105077	23105305	229	23105182	37	28.36	12.75	25.87	AT1G62420	100	228	0	0	1	228	527	300	5e-118	422
Chr5	2665769	2666232	464	2665873	42	28.36	10.36	25.87	AT5G08280	100	463	0	0	1	463	827	365	0	856
									AT5G08290	100	273	0	0	1	273	728	1000	9e-143	505
Chr3	16568658	16568943	286	16568810	36	28.34	13.35	25.85	AT3G45230	100	285	0	0	1	285	537	821	1e-149	527
Chr5	16166143	16166366	224	16166262	51	28.31	7.81	25.82	AT5G40400	100	223	0	0	1	223	701	923	3e-115	412
Chr1	8262999	8263414	416	8263184	32	28.3	16.54	25.81	AT1G23280	100	415	0	0	1	415	651	237	0	767
Chr3	21070375	21070590	216	21070482	34	28.28	14.74	25.79	AT3G56910	100	215	0	0	1	215	882	668	7e-111	398
									AT3G56920	100	215	0	0	1	215	543	757	7e-111	398
Chr5	24109229	24109428	200	24109309	34	28.28	14.74	25.79	AT5G59840	100	199	0	0	1	199	820	622	5e-102	368
Chr1	11458604	11458830	227	11458727	33	28.27	15.56	25.78	AT1G31910	100	226	0	0	1	226	556	781	6e-117	418
Chr1	7692198	7692605	408	7692464	31	28.25	17.54	25.76	AT1G21900	100	278	0	0	130	407	1000	723	1e-145	514
Chr1	27865241	27865617	377	27865473	35	28.24	13.94	25.76	AT1G74100	100	112	0	0	265	376	1000	889	2e-53	207
Chr2	12804893	12805302	410	12805175	31	28.25	17.54	25.76	AT2G30000	100	409	0	0	1	409	481	73	0	756
									AT2G30010	100	409	0	0	1	409	62	470	0	756
Chr5	3863416	3863658	243	3863512	39	28.25	11.58	25.76	AT5G11970	100	52	0	0	191	242	1000	949	3e-20	97.1
Chr5	10940511	10940874	364	10940629	31	28.25	17.54	25.76	AT5G28919	100	72	0	0	1	72	929	1000	4e-31	134
Chr1	6811561	6811894	334	6811730	32	28.17	16.39	25.69	AT1G19700	100	40	0	0	294	333	1000	961	2e-13	75
Chr4	5169377	5169895	519	5169665	37	28.17	12.59	25.69	AT4G08180	100	349	0	0	1	349	652	1000	0	645
Chr3	16475544	16475903	360	16475728	39	28.16	11.52	25.68	AT3G45050	100	359	0	0	1	359	523	881	0	664
									AT3G45040	100	201	0	0	159	359	1000	800	8e-103	372
Chr4	11169823	11170077	255	11169954	33	28.14	15.43	25.66	AT4G20850	100	188	0	0	67	254	1000	813	9e-96	348
Chr4	17276613	17276878	266	17276747	33	28.14	15.43	25.66	AT4G36630	100	265	0	0	1	265	911	647	1e-138	490
Chr5	25810294	25810682	389	25810446	48	28.07	8.38	25.59	AT5G64560	100	101	0	0	1	101	101	1	3e-47	187
Chr2	6399629	6399889	261	6399749	34	28.06	14.51	25.58	AT2G14890	100	49	0	0	1	49	952	1000	2e-18	91.6
Chr2	8913269	8913791	523	8913369	38	28.06	11.95	25.58	AT2G20670	100	319	0	0	204	522	1000	682	3e-168	590
Chr5	8058523	8058978	456	8058775	34	28.06	14.51	25.58	AT5G23890	100	265	0	0	1	265	736	1000	3e-138	490
Chr5	24139887	24140489	603	24140331	36	28.03	13.08	25.55	AT5G59950	100	347	0	0	1	347	654	1000	0	641
Chr3	4698161	4698391	231	4698293	35	28.02	13.74	25.54	AT3G14170	100	230	0	0	1	230	828	599	4e-119	425
Chr3	20084491	20084819	329	20084658	33	28.02	15.29	25.54	AT3G54250	100	131	0	0	198	328	1000	870	6e-64	243
Chr2	16399706	16400280	575	16399873	31	27.98	17.18	25.5	AT2G39260	100	574	0	0	1	574	882	309	0	1061
									AT2G39270	100	276	0	0	1	276	725	1000	3e-144	510
Chr3	2034360	2034609	250	2034479	31	27.98	17.18	25.5	AT4G33170	92.59	162	12	0	1	162	424	263	3e-61	233
									AT4G33180	93.85	130	8	0	33	162	1	130	3e-50	196
Chr4	6619154	6619539	386	6619338	38	27.97	11.88	25.49	AT4G10740	100	272	0	0	1	272	272	1	3e-142	503
Chr5	7006482	7007066	585	7006979	38	27.97	11.88	25.49	AT5G20700	100	63	0	0	522	584	1000	938	7e-26	117
Chr1	5497537	5497834	298	5497705	40	27.95	10.92	25.47	AT1G16010	100	297	0	0	1	297	545	249	3e-156	549
									AT1G16020	100	202	0	0	96	297	1	202	2e-103	374
Chr1	30376288	30376505	218	30376379	40	27.95	10.92	25.47	AT1G80830	100	217	0	0	1	217	356	140	6e-112	401
									AT1G80831	100	82	0	0	1	82	919	1000	6e-37	152
Chr2	14051304	14051538	235	14051444	40	27.95	10.92	25.47	AT2G33150	100	234	0	0	1	234	679	446	2e-121	433
Chr4	17601146	17601384	239	17601251	41	27.95	10.5	25.47	AT4G37440	100	238	0	0	1	238	501	738	1e-123	440
Chr5	6597966	6598210	245	6598068	36	27.93	12.99	25.45	AT5G19550	100	234	0	0	1	234	767	1000	2e-121	433
Chr1	591247	591465	219	591329	35	27.92	13.64	25.44	AT1G02720	100	218	0	0	1	218	134	351	2e-112	403
Chr1	26065485	26065697	213	26065600	32	27.91	16.08	25.43	AT1G69330	100	212	0	0	1	212	465	254	3e-109	392
									AT1G69340	100	212	0	0	1	212	189	400	3e-109	392
Chr4	13197121	13197435	315	13197264	39	27.9	11.33	25.42	AT4G26000	100	158	0	0	1	158	843	1000	5e-79	292
Chr1	4610732	4610926	195	4610850	40	27.87	10.86	25.39	AT1G13440	100	194	0	0	1	194	762	569	3e-99	359
Chr3	18340879	18341189	311	18341041	31	27.84	17.01	25.36	AT3G49460	100	310	0	0	1	310	737	428	2e-163	573
									AT3G49470	100	192	0	0	1	192	809	1000	7e-98	355
Chr2	9937973	9938303	331	9938122	35	27.81	13.54	25.34	AT2G23340	100	212	0	0	1	212	789	1000	5e-109	392
Chr3	19168291	19168546	256	19168394	32	27.79	15.93	25.32	AT3G51670	100	255	0	0	1	255	381	635	5e-133	472
Chr5	26127	26365	239	26215	32	27.79	15.93	25.32	AT5G01070	100	238	0	0	1	238	672	435	1e-123	440
Chr5	690702	690923	222	690775	37	27.79	12.28	25.32	AT5G02950	100	221	0	0	1	221	751	971	3e-114	409
Chr1	6385210	6385510	301	6385365	35	27.71	13.44	25.24	AT1G18560	100	300	0	0	1	300	598	897	6e-158	555
									AT1G18550	100	130	0	0	1	130	130	1	2e-63	241
Chr5	4488646	4488993	348	4488829	35	27.71	13.44	25.24	AT5G13930	100	115	0	0	1	115	886	1000	5e-55	213
Chr1	537708	537944	237	537862	30	27.7	17.95	25.23	AT1G02560	100	236	0	0	1	236	710	945	2e-122	436
Chr1	18581835	18582122	288	18581957	30	27.7	17.95	25.23	AT1G50170	100	251	0	0	1	251	750	1000	1e-130	464
Chr1	27947059	27947297	239	27947186	30	27.7	17.95	25.23	AT1G74330	100	188	0	0	51	238	1000	813	8e-96	348
Chr2	3045484	3045708	225	3045603	30	27.7	17.95	25.23	AT2G07340	100	159	0	0	1	159	842	1000	1e-79	294
Chr2	5741638	5741861	224	5741706	30	27.7	17.95	25.23	AT2G13790	100	223	0	0	1	223	661	883	3e-115	412
Chr2	8183656	8183885	230	8183774	30	27.7	17.95	25.23	AT2G18890	100	229	0	0	1	229	631	859	1e-118	424
Chr2	17805804	17806277	474	17806170	30	27.7	17.95	25.23	AT2G42790	100	286	0	0	188	473	1000	715	6e-150	529
Chr2	18451330	18451602	273	18451438	30	27.7	17.95	25.23	AT2G44750	100	179	0	0	1	179	822	1000	1e-90	331
Chr3	6921069	6921399	331	6921227	30	27.7	17.95	25.23	AT3G19895	100	188	0	0	143	330	1000	813	1e-95	348
Chr3	19153549	19153853	305	19153703	30	27.7	17.95	25.23	AT3G51640	100	304	0	0	1	304	633	936	4e-160	562
Chr3	19353540	19353787	248	19353680	30	27.7	17.95	25.23	AT3G52180	100	247	0	0	1	247	919	673	1e-128	457
Chr3	19360065	19360391	327	19360234	30	27.7	17.95	25.23	AT3G52200	100	251	0	0	1	251	750	1000	1e-130	464
Chr3	20902958	20903240	283	20903127	30	27.7	17.95	25.23	AT3G56370	100	282	0	0	1	282	432	151	6e-148	521
Chr3	23131424	23131680	257	23131572	30	27.7	17.95	25.23	AT3G62530	100	256	0	0	1	256	207	462	1e-133	473
Chr4	11815258	11815526	269	11815374	30	27.7	17.95	25.23	AT4G22390	100	268	0	0	1	268	816	549	3e-140	496
Chr4	16913976	16914185	210	16914106	30	27.7	17.95	25.23	AT4G35670	100	190	0	0	20	209	1	190	5e-97	351
Chr5	12588832	12589138	307	12588985	30	27.7	17.95	25.23	AT5G33320	100	117	0	0	1	117	884	1000	3e-56	217
Chr5	15541789	15541983	195	15541886	30	27.7	17.95	25.23	AT5G38810	100	194	0	0	1	194	751	558	3e-99	359
Chr5	23030470	23030732	263	23030605	30	27.7	17.95	25.23	AT5G56940	100	262	0	0	1	262	593	854	7e-137	484
									AT5G56930	100	167	0	0	96	262	1000	834	4e-84	309
Chr1	12908709	12908987	279	12908838	30	27.68	17.92	25.21	AT1G35220	100	278	0	0	1	278	418	695	9e-146	514
Chr5	1640442	1640892	451	1640759	30	27.68	17.92	25.21	AT5G05560	100	441	0	0	10	450	1	441	0	815
									AT5G05550	100	342	0	0	109	450	1000	659	0	632
Chr3	5376707	5377206	500	5376849	33	27.67	14.91	25.2	AT3G15900	100	234	0	0	266	499	1000	767	5e-121	433
Chr4	13997319	13997559	241	13997441	62	27.67	5.96	25.2	AT4G28230	100	240	0	0	1	240	879	640	1e-124	444
Chr5	21118083	21118336	254	21118206	39	27.64	11.15	25.17	AT5G51990	100	253	0	0	1	253	704	452	6e-132	468
Chr3	9722755	9723762	1008	9723371	38	27.61	11.61	25.14	AT3G26520	100	59	0	0	949	1007	1000	942	2e-23	110
Chr1	7884288	7884533	246	7884437	35	27.6	13.35	25.13	AT1G22310	100	245	0	0	1	245	356	112	2e-127	453
[truncated: 725 more rows]
