# Supplementary material for: AtMYB50 regulates root cell elongation by upregulating PECTIN METHYLESTERASE INHIBITOR 8 in Arabidopsis thaliana
Source: PLoS One. 2023 Dec 22;18(12):e0285241. doi: 10.1371/journal.pone.0285241 (PMC10745173; doi:10.1371/journal.pone.0285241)
Supplement: S2 Dataset — (XLSX) [file pone.0285241.s013.xlsx]

## Sheet: Fig1
Fig. 1
A	Expression analysis by RT-qPCR
		Gene	Relative Expression	±SD
	Col-0 MZ	UPB1	1.0303	0.452151
	upb1-1 MZ	UPB1	0.014095	0.0260368
	Col-0 EZ	UPB1	7.29894	1.50351
	upb1-1 EZ	UPB1	0.0661368	0.129326
		Gene	Relative Expression	±SD
	Col-0 MZ	MYB50	0.0288908	0.0154249
	upb1-1 MZ	MYB50	0.047006	0.0201842
	Col-0 EZ	MYB50	3.21709	0.551363
	upb1-1 EZ	MYB50	4.63648	0.632512
		Gene	Relative Expression	±SD
	Col-0 MZ	CYCB1;1	2.75019	0.331232
	upb1-1 MZ	CYCB1;1	2.87694	0.344156
	Col-0 EZ	CYCB1;1	0.40598	0.499717
	upb1-1 EZ	CYCB1;1	0.0201856	0.0102363
B	Expression analysis by RT-qPCR
	pXVE::YFP-UPB1/Col-0
		Gene	Relative Expression	±SD
	-Est	UPB1	1.2624	0.201551
	+Est	UPB1	166.72	26.8359
		Gene	Relative Expression	±SD
	-Est	MYB50	0.790849	0.239637
	+Est	MYB50	0.379285	0.0654023
C	Root length increase (Timelapse)
		Root length increase		±SD
	Time (hour)	Col-0	pXVE::YFP-UPB1/Col-0	Col-0	pXVE::YFP-UPB1/Col-0
	0	0	0	0	0
	0.5	109.89	120.081	7.6786	14.4559
	1	229.455	244.745	20.7498	32.697
	1.5	349.98	365.6	40.6813	40.7305
	2	467.764	482.392	61.4504	46.5341
	2.5	580.013	593.473	73.0694	54.4885
	3	680.878	692.752	86.138	61.3023
	3.5	778.254	779.882	96.8873	73.0696
	4	873.26	855.333	116.636	77.4146
	4.5	964.212	924.723	129.457	79.6433
	5	1056.48	984.624	136.551	81.3942
	5.5	1140.45	1038.29	146.179	84.6206
	6	1221.04	1083.87	153.823	87.6056
	6.5	1296.57	1128.24	162.086	88.5995
	7	1371.13	1171.82	174.713	92.4494
	7.5	1443.87	1214.72	181.61	95.3153
	8	1516.04	1254.55	193.824	98.5912
	8.5	1576.13	1294.08	200.539	101.122
	9	1645.31	1333.54	204.83	102.933
	9.5	1720.37	1374.1	203.432	106.182
	10	1786.9	1415.25	205.305	109.285
	10.5	1849.84	1454.56	211.96	111.207
	11	1920.27	1491.13	208.248	112.433
	11.5	1989.93	1528.64	207.867	115.853
	12	2052.05	1560.85	213.739	119.108
	12.5	2112.45	1595.66	218.33	119.312
	13	2170.1	1628.95	225.553	119.53
	13.5	2225.7	1661.81	231.126	123.94
	14	2281.34	1692.03	237.94	126.059
	14.5	2334.41	1722.48	245.695	128.328
	15	2390.7	1748.53	254.286	129.432
	15.5	2444.9	1778.13	259.546	133.872
	16	2503.14	1808.76	267.458	136.488
	16.5	2554.14	1836.67	272.582	136.97
	17	2607.86	1864.97	279.282	140.073
	17.5	2661.63	1891.91	283.008	139.573
	18	2714.19	1921.09	283.168	140.315
	18.5	2771.52	1949.42	284.058	141.737
	19	2832.91	1976.37	286.331	143.806
	19.5	2888.48	2005.22	288.855	144.109
	20	2950.41	2034.79	292.737	144.663
	20.5	3009.37	2064.2	298.513	144.693
	21	3072.2	2091.87	298.787	145.289
	21.5	3133.58	2119.18	297.915	144.281
	22	3198.51	2149	298.33	144.642
	22.5	3260.59	2178.61	300.715	147.048
	23	3317.92	2205.82	301.272	147.84
	23.5	3374.63	2232.77	306.521	145.57
	24	3432.58	2263.24	308.909	145.511
D	Root length increase (Plate)
		Root length increase		±SD
	Time (hour)	Col-0	pXVE::YFP-UPB1/Col-0	Col-0	pXVE::YFP-UPB1/Col-0
	0	0	0	0	0
	24	4.38113	3.49152	0.79647	0.587092
	48	9.26232	6.7962	1.45044	1.10769
	72	14.8305	10.919	1.91582	1.6015

## Sheet: Fig2
Fig2
C	Quantification of fluorescence intensity
		Fluorescence intensity				±SD
	Time after induction (min)	MS_MYB50-GFP	Est_MYB50-GFP	MS_CFP-UPB1	Est_CFP-UPB1	MS_MYB50-GFP	Est_MYB50-GFP	MS_CFP-UPB1	Est_CFP-UPB1
	0	34497.6	33194.8	4756.01	2922.39	13651.4	7304.86	3185.96	759.011
	20	37709.4	32342.9	4325.19	2692.66	17076.1	4708.58	2840.01	380.178
	40	32276.9	32123.2	3914.39	3157.67	16373.4	4885.3	2941.63	578.82
	60	29688.2	30276	3023.96	4526.91	13391	6035.88	2106.21	1799.8
	80	29026.2	28103.6	2944.93	6617.37	14892.4	5585.9	1825.72	2097.11
	100	31450.1	23898.2	2527.48	8549.14	13025.8	3841.37	991.537	2408.04
	120	31556.5	20113.2	2407.59	9348.91	9157.36	4888.8	712.401	1294.89
	140	33410.8	17990.3	2483.35	10482.5	7222.7	4484.11	387.565	2961.47
	160	33305.1	16148.2	2388.69	10978.5	6096.96	2237.05	380.311	1051.49
	180	32493.1	14553.8	2350.84	11327.8	7515.15	4309.5	524.998	2168.65
	200	31606.9	12520.2	2579.36	11573.5	9907.63	1239.49	770.409	1717.13
	220	32950	13127.6	2447.98	13937	10492.4	1175.41	623.559	1890.38
	240	30071.5	11474.9	2276.23	14071.6	9849.59	1342.66	654.473	1906.24
	260	28492.1	10613.8	2087.69	14126.7	9421.93	2448.23	525.164	1840.75
	280	26242	9954.96	1864.8	14769.1	9797.77	2564.13	592.98	1820.3
	300	25666	9648.27	1975.7	14897.9	8690.03	2700.49	510.862	2728.96

## Sheet: Fig3
Fig3
A	Expression analysis by RT-qPCR
		Gene	Relative Expression	±SD
	Col-0	MYB50	0.37611	0.0587354
	pXVE::YFP-MYB50/Col-0 #1	MYB50	108.943	5.65191
	pXVE::YFP-MYB50/Col-0 #2	MYB50	278.064	70.9818
B	Root length increase (Timelapse)
		Root length increase		±SD
	Time (hour)	Col-0	pXVE::YFP-MYB50/Col-0 #1	Col-0	pXVE::YFP-MYB50/Col-0 #1
	0	0	0	0	0
	0.5	70.144	75.2615	17.6901	13.653
	1	158.333	157.459	28.2088	31.904
	1.5	256.487	254.772	41.4222	54.2509
	2	360.319	359.769	60.9783	69.1641
	2.5	460.075	463.744	80.5719	81.9184
	3	554.166	566.151	97.1895	91.0269
	3.5	643.849	660.033	108.86	95.4998
	4	726.642	756.911	121.804	102.826
	4.5	805.339	837.942	123.061	112.471
	5	886.41	916.021	136.428	115.938
	5.5	961.099	985.265	148.705	129.623
	6	1044.45	1059.76	164.732	132.586
	6.5	1107.41	1132.54	172.26	139.078
	7	1174.48	1189.43	182.711	140.013
	7.5	1237.52	1252.69	191.393	132.871
	8	1302.74	1313.15	201.786	128.02
	8.5	1364.78	1369.4	210.373	125.479
	9	1428.92	1419.85	219.688	125.773
	9.5	1488.17	1469.08	225.855	127.235
	10	1541.72	1514.41	232.052	127.567
	10.5	1594.13	1559.58	240.575	126.991
	11	1647.66	1610.63	247.901	118.19
	11.5	1707.47	1652.81	255.016	112.662
	12	1760.64	1695.13	264.467	105.346
	12.5	1814.71	1734.78	279.215	97.2625
	13	1876.48	1772.18	276.598	97.8822
	13.5	1937.16	1810.44	284.432	97.204
	14	1991.59	1842.57	290.921	99.6237
	14.5	2049.21	1878.19	302.388	100.341
	15	2100.68	1914.73	308.281	100.962
	15.5	2157.89	1946.67	312.272	101.435
	16	2217.09	1978.29	319.55	104.943
	16.5	2271.31	2006.39	325.827	104.608
	17	2327.47	2035.21	337.734	111.84
	17.5	2371.93	2066.63	352.021	115.836
	18	2431.58	2096.85	361.341	121.254
	18.5	2489.29	2124.25	368.199	128.184
	19	2544.16	2153.11	368.205	137.291
	19.5	2607.04	2180.3	379.317	141.082
	20	2668.16	2202.04	386.905	141.999
	20.5	2731.26	2226.82	396.487	144.666
	21	2798.73	2248.05	406.442	146.883
	21.5	2865.26	2269.64	413.009	153.673
	22	2927.57	2283.59	421.307	153.736
	22.5	2993.77	2299.71	431.769	155.985
	23	3060.99	2313.68	435.916	156.395
	23.5	3126.08	2328.23	447.151	158.823
	24	3188.49	2340.64	463.228	161.552
C	Root length increase (Plate)
		Root length increase			±SD
	Time (hour)	Col-0	pXVE::YFP-MYB50/Col-0 #1	pXVE::YFP-MYB50/Col-0 #2	Col-0	pXVE::YFP-MYB50/Col-0 #1	pXVE::YFP-MYB50/Col-0 #2
	0	0	0	0	0	0	0
	24	4.38113	3.10151	3.06764	0.79647	0.701266	0.811816
	48	9.26232	6.14241	4.88516	1.45044	1.3737	2.0118
	72	14.8305	9.64611	7.12416	1.91582	2.40667	3.43029
E	Mature cell length (μm)
		Col-0		pXVE::YFP-MYB50/Col-0 #1		pXVE::YFP-MYB50/Col-0 #2
	Cell no.#	-Est	+Est	-Est	+Est	-Est	+Est
	1	170.189	184.378	250.017	158.955	127.266	130.041
	2	149.091	222.096	177.97	171.423	120.431	108.432
	3	113.842	207.233	164.452	136.899	128.822	140.026
	4	182.761	242.968	196.916	151.066	126.469	125.566
	5	144.424	158.177	223.782	123.336	206.742	143.323
	6	152.834	231.926	187.177	152.222	194.276	102.064
	7	184.361	190.76	188.092	115.157	167.953	112.414
	8	150.154	142.508	247.964	127.609	174.524	100.234
	9	215.593	152.414	241.801	140.535	175.179	129.6
	10	141.845	169.128	169.158	108.655	182.991	123.741
	11	151.002	144	150.888	104.154	231.348	205.922
	12	156.861	183.862	210.939	134.913	167.716	108.973
	13	136.172	165.162	200.318	142.912	142.228	77.075
	14	159.917	171.473	178.513	100.26	157.305	79.218
	15	243.435	157.394	149.771	172.789	149.017	96.85
	16	259.517	210.47	199.743	134.099	120.453	85.364
	17	141.305	192.872	269.349	164.761	156.718	74.388
	18	170.68	210.722	186.472	141.021	178.279	137.595
	19	181.89	208.11	277.118	158.732	167.74	120.888
	20	136.821	188.227	187.767	166.043	199.146	101.303
	21	173.952	229.025	166.552	154.525	167.369	125.534
	22	138.677	223.511	128.501	128.148	226.341	142.75
	23	169.806	206.046	116.434	111.672	242.782	65.55
	24	173.74	187.469	154.217	117.772	216.118	81.662
	25	156.05	129.274	167.383	103.533	159.132	56.261
	26	194.707	119.185	161.74	188.73	171.842	55.39
	27	171.732	111.353	169.073	180.923	202.576	53.478
	28	254.746	139.813	229.931	168.581	197.452	83.519
	29	131.117	149.299	274.712	142.441	144.644	89.535
	30	189.948	108.731	108.483	161.824	145.538	77.343
	31	165.02	213.679	120.024	186.606	174.416	86.443
	32	118.951	116.246	156.363	134.361	207.084	85.098
	33	94.217	101.573	156.617	178.51	177.914	157.172
	34	120.538	124.317	148.624	125.863	144.956	83.348
	35	154.046	117.761	256.451	154.781	182.709	66.452
	36	137.38	103.492	245.877	141.109	153.269	79.514
	37	204.42	182.239	197.718	138.369	174.561	86.002
	38	207.95	182.621	189.061	110.472	190.992	114.745
	39	116.203	163.399	218.284	118.397	183.639	103.82
	40	133.048	144.971	291.508	149.631	160.011	62.02
	41	205.721	162.416	164.093	134.101	215.67	74.624
	42	176.94	168.406	182.059	151.208	200.896	55.178
	43	168.727	144.16	208.772	135.078	180.92	73.869
	44	148.525	140.499	237.572	139.577	220.694	54.371
	45	179.27	229.074	128.389	193.135	161.93	73.378
	46	143.756	143.767	133.837	181.014	142.977	81.524
	47	129.761	151.427	182.163	171.433	195.332	117.372
	48	169.444	151.532	174.217	179.836	166.129	66.852
	49	227.867	139.091	136.793	169.873	174.23	72.375
	50	130.926	168.099	173.859	166.117	200.395	70.659
	51	187.655	221.146	172.723	164.477	136.279	114.65
	52	142.802	160.889	175.91	150.813	176.637	49.835
	53	163.099	140.277	198.802	134.671	144.728	72.484
	54	161.004	112.469	130.431	124.967	161.467	55.961
	55	166.425	150.878	130.44	138.659	214.054	43.545
	56	121.967	151.455	163.536	107.434	166.189	65.578
	57	134.401	110.576	255.662	167.242	179.186	85.878
	58	176.977	122.758	164.293	126.798	145.125	82.381
	59	169.659	161.201	157.35	114.231	172.187	108.561
	60	157.109	143.712	165.325	105.229	219.675	75.938
	61	152.531	149.2	128.499	151.435	211.918	98.933
	62	181.266	252.878	235.335	140.1	174.307	63.366
	63	189.993	161.87	145.246	175.527	267.022	69.168
	64	107.43	186.847	145.443	163.373	222.224	52.403
	65	218.925	162.009	231.187	113.087	166.199	39.584
	66	123.478	163.002	155.764	116.251	137.88	70.416
	67	168.01	226.765	146.317	102.526	159.921	58.147
	68	182.002	143.155	197.232	125.898	122.609	52.485
	69	165.3	111.941	170.701	96.343	164.575	63.722
	70	182.612	169.418	185.19	121.034	183.292	55.227
	71	206.231	197.567	173.184	135.363	160.289	115.47
	72	243.674	168.915	177.328	120.858	188.245	101.823
	73	211.123	207.274	141.796	187.386	132.403	104.352
	74	239.047	188.723	123.08	181.688	173.375	81.355
	75	222.909	198.287	135.071	196.825	184.314	77.598
	76	194.909	169.993	190.589	173.444	158.342	72.196
	77	136.604	166.099	156.049	196.044	174.386	103.261
	78	152.852	160.683	136.259	131.352	135.957	88.141
	79	168.508	168.699	136.448	125.105	170.82	82.661
	80	134.026	118.257	123.926	115.809	178.559	82.543
	81	141.595	128.81	136.744	137.003	151.538	103.897
	82	135.077	127.343	159.692	122.557	171.22	111.565
	83	129.921	170.729	203.293	174.152	144.664	104.36
	84	135.765	121.732	283.414	156.364	136.66	86.997
	85	142.603	102.11	176.583	120.29	224.033	78.738
	86	217.982	193.07	231.609	143.025	153.435	102.18
	87	199.197	149.079	287.148	174.025	212.157	71.709
	88	186.357	194.667	163.336	138.068	144.202	62.379
	89	188.842	118.403	207.152	126.622	147.562	66.425
	90	211.261	201.343	171.177	156.279	172.235	61.363
	91	201.452	200.896	178.665	155.407	138.958	138.584
	92	227.917	199.758	185.592	154.84	202.711	107.818
	93	130.118	171.79	170.609	157.266	128.163	92.022
	94	144.874	145.492	194.113	121.611	263.98	103.009
	95	231.078	224.863	196.237	134.963	145.009	92.321
	96	171.936	153.908	281.118	176.691	253.439	75.747
	97	175.792	213.128	146.78	185.006	176.707	135.414
	98	151.552	157.808	176.678	172.238	247.118	124.081
	99	196.879	170.092	225.418	166.506	154.884	139.477
	100	148.419	180.304	201.465	149.021	186.479	80.611
	101	147.589	149.913	241.855	147.269	228.617	76.061
	102	189.559	194.532		156.224	199.722	89.32
	103	172.192	239.777		129.591	166.47	73.043
	104	138.288	115.603		132.733	166.49	71.985
	105	113.171	107.126		106.551	170.367	80.294
	106	198.806	135.399		143.509	139.036	69.454
	107	160.83	143.411		181.31	190.44	85.43
	108	209.879	165.05		179.234	194.517	78.253
	109	181.591	139.591		159.192	165.735	62.742
	110	122.063	157.896		130.384	179.83	81.175
	111	145.294	115.091		111.097	168.519	81.607
	112	177.611	150.529		129.148	138.496	76.313
	113	249.417	293.765		136.779	162.391	91.463
	114	137.819	230.001		133.907	182.276	68.966
	115	180.863	156.78		125.164	200.375	95.786
	116	178.818	150.756		212.266	222.468	98.308
	117	182.199	254.53		124.956	202.109	84.561
	118	147.614	148.037		137.698	154.339	91.091
	119	176.994	219.297		180.838	170.886	77.389
	120	194.668	118.352		165.792	147.502	130.215
	121	234.385	152.495		199.364	227.099	94.632
	122	132.759	152.738		169.358	203.189	85.274
	123	121.922	161.306		145.427	154.546	90.696
	124	248.623	200.275		90.212	183.639	97.994
	125	225.12	127.933		165.82	185.397	89.078
	126	143.983	171.804		113.585	187.346	106.329
	127	183.39	113.922		132.451	153.985	110.721
	128	246.191	115.98		126.446	192.452	83.655
	129	163.869	194.849		122.37	152.122	112.982
	130	173.94	231.517		169.191	167.364	101.232
	131	125.123	189.702		104.315		142.401
	132	142.877	142.702		110.31		124.321
	133	192.651	129.38		162.971		106.236
	134	174.088	149.718		134.297		115.395
	135	190.003	169.944		179.044		188.171
	136	171.881	143.914		181.628		90.574
	137	171.854	154.733		195.603		108.476
	138	160.453	125.888		131.715		141.199
	139	142.741	163.578		146.781		110.783
	140	138.64	116.009		119.811		178.918
	141	155.643	200.144		95.651		177.09
	142	149.141			106.798		125.208
	143	132.168			189.767		97.699
	144	128.292			149.483		104.575
	145	150.358			195.456		86.198
	146	254.82			141.496		80.727
	147	191.795			120.777		85.096
	148	190.478			178.461		77.423
	149	257.234			143.678		78.217
	150				166.861		84.085
	151				123.989
	152				122.024
	153				136.014
	154				119.546
	155				175.3
	156				113.295
	157				103.208
	158				123.721
	159				163.595
	160				210.722
	161				99.094
	162				174.473
	163				84.208
	164				106.912
	165				113.402
	166				113.226
	167				174.559
	168				181.913
	169				170.728
	170				97.95
	171				87.762
	172				92.981
	173				105.624
	174				167.821
	175				91.074
	176				119.23
	177				138.513
	178				151.79
	179				135.422
	180				94.484
	181				76.258
	182				120.649
	183				102.899
	184				172.153
	185				148.211
	186				202.22
	187				187.487
	188				115.494
	189				110.942
	190				97.045
	191				124.363
	192				189.826
	193				198.864
	194				92.445
	195				166.952
	196				156.621
	197				153.588
	198				132.249
	199				144.92
	200				174.755
	201				125.602
	202				151.577
	203				152.215
	204				126.634
	205				103.389
	206				105.021
	207				154.502
	208				154.368
	209				161.715
G	Meristem cell number
		Col-0		pXVE::YFP-MYB50/Col-0 #1		pXVE::YFP-MYB50/Col-0 #2
	Root no.#	-Est	+Est	-Est	+Est	-Est	+Est
	1	33	38	26	33	43	37
	2	30	35	38	29	32	24
	3	31	43	35	30	39	25
	4	27	47	32	40	30	29
	5	44	40	31	33	24	37
	6	42	41	33	30	35	27
	7	32	39	38	24	31	23
	8	33	29	40	36	33	33
	9	47	33	42	30	32	31
	10	34	33	32	30	35	17
	11	47	35	42	33	38	27
	12	33	34	36	34	29	24
	13	34	42	32	34	35	30
	14	44	36	31	38	43	39
	15	33	32	35	26	31	25
	16	41	41	36	25	39	30
	17	35	31	40	34	39	31
	18	34	37	37	29	31	25
	19	29	34	33	37	34	27
	20	44	41	30	31	29	24
	21	42	34	39	25	35	26
	22	34	34	42	27	31	23
	23	36	38	40	27	37	26
	24	43	37	35	29	31	23
	25	39	36	27	31	21	25
	26	38	37	32	35	34	25
	27	47	41	37	27	31	26
	28	33	40	35	25	28	24
	29	42	39	37	32	34	25
	30	45	37	35	31	32	28
	31	41	51	30	39		37
	32	37	42	36	32		29
	33	33	40	37	24		21
	34	35	35	30	31		31
	35	35	30	31	31		31
	36	30	38	39	31		24
	37	41	36	35	32		32
	38	35	34	35	41		21
	39	34	34	30	27
	40	38	43	32	34
	41	31	33	37	33
	42		33	35	40
	43		40		30
	44		37		30
	45				35
	46				34
	47				33
	48				30
	49				31
	50				29
	51				37
	52				23
	53				32

## Sheet: Fig5
Fig5
B	Expression analysis by RT-qPCR
		Gene	Relative Expression	±SD
	Col-0	PMEI8	2.78541	0.217236
	pXVE::YFP-MYB50/Col-0 #1	PMEI8	35.2212	5.71914
	pXVE::YFP-MYB50/Col-0 #2	PMEI8	80.6196	21.6186
C	Expression analysis by RT-qPCR
		Gene	Relative Expression	±SD
	Col-0	PMEI8	2.78541	0.217236
	pXVE::YFP-PMEI8/Col-0 #1	PMEI8	4106.49	550.02
	pXVE::YFP-PMEI8/Col-0 #2	PMEI8	7869.39	568.449
D	Root length increase (Timelapse)
		Root length increase		±SD
	Time (hour)	Col-0	pXVE::YFP-PMEI8/Col-0 #1	Col-0	pXVE::YFP-PMEI8/Col-0 #1
	0	0	0	0	0
	0.5	98.6313	78.5396	10.7806	16.2548
	1	189.276	156.714	17.569	35.3806
	1.5	274.949	227.51	25.0402	51.2275
	2	371.054	298.908	34.6685	65.2386
	2.5	466.536	372.265	44.8325	72.6414
	3	552.189	446.382	51.0262	82.3457
	3.5	633.79	518.244	56.1824	86.0228
	4	717.118	587.74	58.5486	92.4746
	4.5	791.35	649.404	65.8556	96.7776
	5	863.729	705.661	70.7902	100.531
	5.5	935.761	757.842	66.7871	106.541
	6	995.357	801.943	69.9938	110.957
	6.5	1055.63	838.17	77.2637	115.4
	7	1113.05	871.847	84.6186	117.093
	7.5	1168.82	900.622	85.1326	123.475
	8	1221.35	930.941	89.6804	130.396
	8.5	1272.74	954.54	94.8832	133.152
	9	1319.31	981.89	98.0969	140.373
	9.5	1372.83	1006.2	93.474	143.4
	10	1424.75	1028.49	96.2178	149.562
	10.5	1470.05	1049.43	102.042	155.683
	11	1511.89	1069.56	105.554	159.435
	11.5	1555.26	1088.27	113.608	162.852
	12	1598.21	1114.18	119.219	166.697
	12.5	1635.96	1129.02	123.875	171.922
	13	1679.72	1144.16	123.941	172.688
	13.5	1717.8	1159.98	129.974	174.153
	14	1754.95	1174.17	133.664	178.655
	14.5	1790.18	1188.5	137.442	182.311
	15	1824.3	1198.5	145.873	185.393
	15.5	1859.64	1212.92	154.633	184.277
	16	1895.02	1227.71	160.307	189.877
	16.5	1932.7	1244.9	167.224	193.812
	17	1969.32	1263.71	171.944	199.074
	17.5	2000.41	1282.96	178.268	202.645
	18	2031.95	1304.87	184.068	206.439
	18.5	2066.02	1331.56	188.272	212.356
	19	2101.72	1360.06	197.836	221.433
	19.5	2136.15	1386.35	204.7	226.072
	20	2172.2	1415.69	214.138	227.129
	20.5	2206.73	1443.11	224.231	229.648
	21	2241.5	1467.3	231.548	230.413
	21.5	2277.03	1493.31	242.187	237.543
	22	2313.86	1519.28	250.365	240.726
	22.5	2346.27	1546.43	258.477	245.065
	23	2384.52	1576.11	266.262	245.396
	23.5	2428.98	1605.2	274.384	249.918
	24	2467.94	1634.84	282.998	253.721
E	Root length increase (Plate)
		Root length increase			±SD
	Time (hour)	Col-0	pXVE::YFP-PMEI8/Col-0 #1	pXVE::YFP-PMEI8/Col-0 #2	Col-0	pXVE::YFP-PMEI8/Col-0 #1	pXVE::YFP-PMEI8/Col-0 #2
	0	0	0	0	0	0	0
	24	5.7446	3.64436	4.78587	0.698315	0.696618	0.761056
	48	11.5499	7.58933	9.49231	1.40744	1.23221	1.40619
	72	17.9039	12.2775	14.5831	2.10275	1.60188	2.11772
G	Mature cell length (μm)
		Col-0		pXVE::YFP-PMEI8/Col-0 #1		pXVE::YFP-PMEI8/Col-0 #1
	Cell no.#	-Est	+Est	-Est	+Est	-Est	+Est
	1	170.189	184.378	199.214	138.488	178.245	105.173
	2	149.091	222.096	155.877	165.964	166.258	153.844
	3	113.842	207.233	183.013	147.727	188.367	184.088
	4	182.761	242.968	160.832	146.045	132.019	169.406
	5	144.424	158.177	176.963	156.354	164.887	119.274
	6	152.834	231.926	176.637	126.641	182.983	130.428
	7	184.361	190.76	172.023	130.865	131.822	127.197
	8	150.154	142.508	165.37	167.622	153.364	113.391
	9	215.593	152.414	200.375	194.67	153.187	171.95
	10	141.845	169.128	186.683	141.068	205.342	125.074
	11	151.002	144	246.455	200.356	214.071	99.369
	12	156.861	183.862	123.989	119.88	161.185	113.545
	13	136.172	165.162	127.438	189.665	183.515	124.575
	14	159.917	171.473	129.552	182.608	185.232	91.582
	15	243.435	157.394	139.035	155.628	146.279	126.117
	16	259.517	210.47	212.575	163.046	119.686	113.156
	17	141.305	192.872	215.891	208.425	156.715	188.461
	18	170.68	210.722	118.819	144.497	168.781	235.77
	19	181.89	208.11	148.343	152.393	237.423	112.395
	20	136.821	188.227	138.953	140.199	216.617	126.968
	21	173.952	229.025	191.108	150.711	221.66	194.976
	22	138.677	223.511	177.84	168.659	203.996	219.898
	23	169.806	206.046	158.486	166.76	211.713	146.711
	24	173.74	187.469	131.669	196.847	170.677	139.25
	25	156.05	129.274	173.149	155.13	138.372	127.316
	26	194.707	119.185	225.147	184.57	198.991	136.091
	27	171.732	111.353	181.764	131.532	164.425	188.103
	28	254.746	139.813	229.208	112.213	139.949	121.205
	29	131.117	149.299	220.868	104.498	199.487	120.471
	30	189.948	108.731	193.537	114.061	186.66	123.487
	31	165.02	213.679	236.495	114.107	169.817	171.653
	32	118.951	116.246	149.986	112.542	168.903	211.922
	33	94.217	101.573	179.391	102.201	217.969	192.549
	34	120.538	124.317	192.093	124.858	141.531	168.199
	35	154.046	117.761	188.196	139.647	230.035	170.381
	36	137.38	103.492	161.706	119.241	177.028	157.976
	37	204.42	182.239	160.204	131.772	125.189	182.738
	38	207.95	182.621	147.606	127.753	125.487	170.745
	39	116.203	163.399	224.769	152.398	121.797	148.722
	40	133.048	144.971	221.522	160.714	176.05	147
	41	205.721	162.416	230.638	193.118	163.776	78.88
	42	176.94	168.406	215.728	146.927	186.315	181.608
	43	168.727	144.16	176.733	135.216	203.595	96.445
	44	148.525	140.499	171.321	126.193	208.664	172.733
	45	179.27	229.074	152.62	230.491	175.951	184.395
	46	143.756	143.767	179.273	178.644	191.68	130.459
	47	129.761	151.427	221.088	234.342	159.803	112.694
	48	169.444	151.532	186.168	119.315	143.414	121.992
	49	227.867	139.091	236.706	145.095	114.482	154.211
	50	130.926	168.099	231.462	143.404	147.319	166.789
	51	187.655	221.146	205.23	101.986	158.238	152.339
	52	142.802	160.889	155.662	188.428	148.863	121.841
	53	163.099	140.277	202.163	189.212	169.225	83.327
	54	161.004	112.469	176.785	197.807	132.924	198.093
	55	166.425	150.878	194.929	176.742	157.073	158.14
	56	121.967	151.455	179.636	154.813	223.463	131.129
	57	134.401	110.576	214.33	145.559	160.501	114.424
	58	176.977	122.758	189.171	144.172	131.194	163.774
	59	169.659	161.201	157.02	135.455	164.767	158.265
	60	157.109	143.712	237.648	118.587	147.03	109.696
	61	152.531	149.2	123.609	145.522	133.687	129.015
	62	181.266	252.878	149.309	125.803	136.497	145.202
	63	189.993	161.87	167.973	185.216	167.715	131.416
	64	107.43	186.847	167.953	146.243	167.447	83.151
	65	218.925	162.009	192.427	156.667	202.683	138.039
	66	123.478	163.002	184.115	144.469	186.9	131.691
	67	168.01	226.765	102.45	132.647	155.682	154.041
	68	182.002	143.155	127.018	153.819	140.609	121.313
	69	165.3	111.941	161.216	137.418	170.459	79.564
	70	182.612	169.418	167.2	131.533	152.344	106.265
	71	206.231	197.567	176.791	205.512	114.741	106.612
	72	243.674	168.915	217.593	203.297	202.225	170.493
	73	211.123	207.274	220.608	204.944	161.845	166.029
	74	239.047	188.723	144.701	192.639	127.667	150.169
	75	222.909	198.287	168.013	147.615	166.12	118.997
	76	194.909	169.993	151.496	153.144	126.787	136.223
	77	136.604	166.099	173.094	200.459	111.064	142.369
	78	152.852	160.683	122.391	144.337	105.687	97.312
	79	168.508	168.699	125.318	145.356	133.755	113.627
	80	134.026	118.257	184.365	202.253	111.833	119.725
	81	141.595	128.81	122.391	140.394	223.991	164.306
	82	135.077	127.343		141.151	202.879	182.346
	83	129.921	170.729		236.373	233.113	124.188
	84	135.765	121.732		156.937	246.009	160.366
	85	142.603	102.11		159.481	243.322	140.65
	86	217.982	193.07		145.1	225.608	125.476
	87	199.197	149.079		164.064	195.22	135.951
	88	186.357	194.667		142.96	193.08	174.323
	89	188.842	118.403		190.773	177.071	141.161
	90	211.261	201.343		192.347	143.456	125.368
	91	201.452	200.896		138.057	159.95	126.839
	92	227.917	199.758		170.746	139.794	179.145
	93	130.118	171.79		162.952	165.494	109.084
	94	144.874	145.492		125.393	196.102	128.035
	95	231.078	224.863		176.058	157.931	138.676
	96	171.936	153.908		171.665	196.131	191.432
	97	175.792	213.128		145.027	146.577	121.377
	98	151.552	157.808		128.254	133.101	167.813
	99	196.879	170.092		112.249	178.428	129.385
	100	148.419	180.304		186.05	118.335	106.387
	101	147.589	149.913		121.875	168.779	120.992
	102	189.559	194.532		122.267	164.752	245.277
	103	172.192	239.777		106.094	160.23	199.085
	104	138.288	115.603		125.501	174.698	161.08
	105	113.171	107.126		183.336	161.307	177.154
	106	198.806	135.399		152.034	187.538	116.697
	107	160.83	143.411		139.221	170.586	93.713
	108	209.879	165.05		125.637	156.441	108.512
	109	181.591	139.591		180.109	143.803	77.558
	110	122.063	157.896		189.5	137.791	96.132
	111	145.294	115.091		187.244	253.816	175.58
	112	177.611	150.529		152.694	153.193	203.436
	113	249.417	293.765		127.962	243.738	123.265
	114	137.819	230.001		251.954	227.632	193.893
	115	180.863	156.78		220.359	234.854	166.789
	116	178.818	150.756		160.561	222.928	167.523
	117	182.199	254.53		212.675	195.704	154.801
	118	147.614	148.037		183.969	198.917	102.537
	119	176.994	219.297		162.807	200.72	134.772
	120	194.668	118.352		205.338	211.553
	121	234.385	152.495			230.134
	122	132.759	152.738			184.251
	123	121.922	161.306			262.799
	124	248.623	200.275			183.392
	125	225.12	127.933			217.123
	126	143.983	171.804			188.676
	127	183.39	113.922			171.49
	128	246.191	115.98			175.144
	129	163.869	194.849			146.047
	130	173.94	231.517			140.98
	131	125.123	189.702			157.385
	132	142.877	142.702
	133	192.651	129.38
	134	174.088	149.718
	135	190.003	169.944
	136	171.881	143.914
	137	171.854	154.733
	138	160.453	125.888
	139	142.741	163.578
	140	138.64	116.009
	141	155.643	200.144
	142	149.141
	143	132.168
	144	128.292
	145	150.358
	146	254.82
	147	191.795
	148	190.478
	149	257.234
I	Meristem cell number
		Col-0		pXVE::YFP-PMEI8/Col-0 #1		pXVE::YFP-PMEI8/Col-0 #2
	Root no.#	-Est	+Est	-Est	+Est	-Est	+Est
	1	33	38	35	34	39	38
	2	30	35	30	32	35	34
	3	31	43	38	32	31	30
	4	27	47	35	27	38	29
	5	44	40	38	31	31	31
	6	42	41	41	22	38	28
	7	32	39	36	30	31	36
	8	33	29	33	30	32	32
	9	47	33	39	37	42	32
	10	34	33	37	30	35	31
	11	47	35	26	34	34	34
	12	33	34	31	26	33	27
	13	34	42	24	33	33	38
	14	44	36	28	28	36	37
	15	33	32	27	35	30	32
	16	41	41	30	39	36	33
	17	35	31	25	37	34	34
	18	34	37	25	36	32	25
	19	29	34	38	27	31	42
	20	44	41	34	30	32	35
	21	42	34	35	31	31	37
	22	34	34	30	45	33	42
	23	36	38	30	29	33	29
	24	43	37	23	35	36	35
	25	39	36	35	32	36	36
	26	38	37	36	36	37	30
	27	47	41	34	30	39	31
	28	33	40	30	26	36	39
	29	42	39	31	30	43	37
	30	45	37	30	38	38	36
	31	41	51	37	27	30	30
	32	37	42	34	29	31	36
	33	33	40	29	30	38	29
	34	35	35	30	28	30	39
	35	35	30	33	30	29	27
	36	30	38	36	37	36	38
	37	41	36	37	32	27	34
	38	35	34		31	45	35
	39	34	34		40	29	39
	40	38	43		29		36
	41	31	33		32		33
	42		33		32		37
	43		40
	44		37
